# Supplementary material for: Crystal structure of bromido­bis­(naph­thal­en-1-yl)anti­mony(III)
Source: Acta Crystallogr Sect E Struct Rep Online. 2014 Sep 24;70(Pt 10):m351. doi: 10.1107/S1600536814020066 (PMC4257233; doi:10.1107/S1600536814020066)
Supplement: Supplementary file 1 [file e-70-0m351-sup1.cif]

##############################################################################
#                                                                            #
# This CIF contains the data in a paper accepted for publication in          #
# Acta Crystallographica Section E. It conforms to the requirements of       #
# Notes for Authors for Acta Crystallographica Section E, and has been       #
# peer reviewed under the auspices of the IUCr Commission on Journals.       #
#                                                                            #
# Full details of the Crystallographic Information File format               #
# are given in the paper "The Crystallographic Information File (CIF):       #
# a New Standard Archive File for Crystallography" by S. R. Hall, F. H.      #
# Allen and I. D. Brown [Acta Cryst. (1991), A47, 655-685].                  #
#                                                                            #
# The current version of the core CIF dictionary is obtainable from          #
# ftp://ftp.iucr.org/pub/cif_core.dic.                                       #
#                                                                            #
# Software is freely available for graphical display of the structure(s)     #
# in this CIF. For information consult the CIF software page                 #
# http://www.iucr.org/resources/cif/software.                                #
#                                                                            #
# This file may be used for bona fide research purposes within the           #
# scientific community so long as proper attribution is given to the journal # 
# article from which it was obtained.                                        #
#                                                                            #
##############################################################################
data_I
_audit_creation_method     SHELXL-97
_database_code_depnum_ccdc_archive     'CCDC 1023098'
_chemical_name_systematic
;
Bromidobis(naphthalen-1-yl)antimony(III)
;
_chemical_name_common     Bromodinaphthylantimony
_chemical_formula_moiety     'C20 H14 Br Sb'
_chemical_formula_sum     'C20 H14 Br Sb'
_chemical_formula_iupac     '[Sb Br (C10 H7)2]'
_chemical_formula_weight     455.97
_chemical_melting_point     ?
_symmetry_cell_setting     monoclinic
_symmetry_space_group_name_H-M     'P 21/c'
_symmetry_space_group_name_Hall     '-P 2ybc'
loop_
    _symmetry_equiv_pos_as_xyz
    'x, y, z'
    '-x, y+1/2, -z+1/2'
    '-x, -y, -z'
    'x, -y-1/2, z-1/2'
_cell_length_a     12.7371(3)
_cell_length_b     10.9189(3)
_cell_length_c     11.6300(3)
_cell_angle_alpha     90.00
_cell_angle_beta     92.6610(10)
_cell_angle_gamma     90.00
_cell_volume     1615.70(7)
_cell_formula_units_Z     4
_cell_measurement_reflns_used     9971
_cell_measurement_theta_min     2.46
_cell_measurement_theta_max     32.18
_cell_measurement_temperature     100
_exptl_crystal_description     'block'
_exptl_crystal_colour     'yellow'
_exptl_crystal_size_max     0.56
_exptl_crystal_size_mid     0.33
_exptl_crystal_size_min     0.14
_exptl_crystal_density_diffrn     1.875
_exptl_crystal_density_meas     ?
_exptl_crystal_density_method     'not measured'
_exptl_crystal_F_000     880
_exptl_absorpt_coefficient_mu     4.174
_exptl_absorpt_correction_type     multi-scan
_exptl_absorpt_process_details     '(<i>SADABS</i>; Bruker, 2009)'
_exptl_absorpt_correction_T_min     0.2038
_exptl_absorpt_correction_T_max     0.5966
_exptl_special_details
;
The crystal was placed in the cold stream of an Oxford Cryosystems Cobra
open-flow nitrogen cryostat operating at 100.0 (1) K.
;
_diffrn_ambient_temperature     100
_diffrn_radiation_type     MoK\a
_diffrn_radiation_wavelength     0.71073
_diffrn_radiation_source     'fine-focus sealed tube'
_diffrn_radiation_monochromator     graphite
_diffrn_measurement_device_type
;
Bruker SMART APEXII CCD area-detector
;
_diffrn_measurement_method     '\f and \w scans'
_diffrn_detector_area_resol_mean     ?
_diffrn_reflns_number     20528
_diffrn_reflns_av_R_equivalents     0.0319
_diffrn_reflns_av_sigmaI/netI     0.0297
_diffrn_reflns_theta_min     2.46
_diffrn_reflns_theta_max     30.00
_diffrn_reflns_theta_full     30.00
_diffrn_measured_fraction_theta_max     0.998
_diffrn_measured_fraction_theta_full     0.998
_diffrn_reflns_limit_h_min     -17
_diffrn_reflns_limit_h_max     17
_diffrn_reflns_limit_k_min     -15
_diffrn_reflns_limit_k_max     12
_diffrn_reflns_limit_l_min     -16
_diffrn_reflns_limit_l_max     16
_diffrn_standards_number     0
_diffrn_standards_interval_count     .
_diffrn_standards_interval_time     .
_diffrn_standards_decay_%     ?
_refine_special_details
;
Refinement of <i>F</i>^2^ against ALL reflections. The weighted <i>R</i>-factor
<i>wR</i> and goodness of fit <i>S</i> are based on <i>F</i>^2^, conventional
<i>R</i>-factors <i>R</i> are based on <i>F</i>, with <i>F</i> set to zero for
negative <i>F</i>^2^. The threshold expression of <i>F</i>^2^ >
\s(<i>F</i>^2^) is used only for calculating <i>R</i>-factors(gt) <i>etc</i>.
and is not relevant to the choice of reflections for refinement.
<i>R</i>-factors based on <i>F</i>^2^ are statistically about twice as large
as those based on <i>F</i>, and <i>R</i>- factors based on ALL data will be
even larger.
;
_reflns_number_total     4705
_reflns_number_gt     3936
_reflns_threshold_expression     I>2\s(I)
_refine_ls_structure_factor_coef     Fsqd
_refine_ls_matrix_type     full
_refine_ls_R_factor_all     0.0699
_refine_ls_R_factor_gt     0.0598
_refine_ls_wR_factor_gt     0.1860
_refine_ls_wR_factor_ref     0.1975
_refine_ls_goodness_of_fit_ref     1.062
_refine_ls_restrained_S_all     1.062
_refine_ls_number_reflns     4705
_refine_ls_number_parameters     199
_refine_ls_number_restraints     0
_refine_ls_hydrogen_treatment     constr
_refine_ls_weighting_scheme     calc
_refine_ls_weighting_details
        'calc w=1/[\s^2^(Fo^2^)+(0.1120P)^2^+12.2014P] where P=(Fo^2^+2Fc^2^)/3'
_atom_sites_solution_hydrogens     geom
_atom_sites_solution_primary     direct
_atom_sites_solution_secondary     difmap
_refine_ls_shift/su_max     0.000
_refine_ls_shift/su_mean     0.000
_refine_diff_density_max     3.680
_refine_diff_density_min     -3.122
_refine_ls_extinction_method     none
_refine_ls_extinction_coef     ?
loop_
    _atom_type_symbol
    _atom_type_description
    _atom_type_scat_dispersion_real
    _atom_type_scat_dispersion_imag
    _atom_type_scat_source
    'C' 'C' 0.0033 0.0016
                         'International Tables Vol C Tables 4.2.6.8 and 6.1.1.4'
    'H' 'H' 0.0000 0.0000
                         'International Tables Vol C Tables 4.2.6.8 and 6.1.1.4'
    'Br' 'Br' -0.2901 2.4595
                         'International Tables Vol C Tables 4.2.6.8 and 6.1.1.4'
    'Sb' 'Sb' -0.5866 1.5461
                         'International Tables Vol C Tables 4.2.6.8 and 6.1.1.4'
_computing_data_collection     'APEX2 (Bruker, 2009)'
_computing_cell_refinement     'SAINT (Bruker, 2009)'
_computing_data_reduction     'SAINT (Bruker, 2009)'
_computing_structure_solution     'SHELXTL (Sheldrick, 2008)'
_computing_structure_refinement     'SHELXTL (Sheldrick, 2008)'
_computing_molecular_graphics     'SHELXTL (Sheldrick, 2008)'
_computing_publication_material
;
SHELXTL (Sheldrick, 2008) and PLATON (Spek, 2009)
;
loop_
    _atom_site_type_symbol
    _atom_site_label
    _atom_site_fract_x
    _atom_site_fract_y
    _atom_site_fract_z
    _atom_site_U_iso_or_equiv
    _atom_site_adp_type
    _atom_site_calc_flag
    _atom_site_refinement_flags
    _atom_site_occupancy
    _atom_site_symmetry_multiplicity
    _atom_site_disorder_assembly
    _atom_site_disorder_group
    Sb Sb1 0.17759(3) 0.74179(3) 0.07848(3) 0.02490(15) Uani d . 1 1 . .
    Br Br1 0.13863(7) 0.90878(7) -0.06577(8) 0.0494(3) Uani d . 1 1 . .
    C C1 0.0943(5) 0.6110(5) -0.1412(5) 0.0257(11) Uani d . 1 1 . .
    H H1A 0.0838 0.6928 -0.1672 0.031 Uiso calc R 1 1 . .
    C C2 0.0591(5) 0.5128(6) -0.2125(5) 0.0292(12) Uani d . 1 1 . .
    H H2A 0.0267 0.5290 -0.2862 0.035 Uiso calc R 1 1 . .
    C C3 0.0717(5) 0.3958(6) -0.1758(5) 0.0261(11) Uani d . 1 1 . .
    H H3A 0.0482 0.3304 -0.2244 0.031 Uiso calc R 1 1 . .
    C C4 0.1192(4) 0.3695(5) -0.0659(5) 0.0230(10) Uani d . 1 1 . .
    C C5 0.1307(5) 0.2481(5) -0.0249(6) 0.0288(13) Uani d . 1 1 . .
    H H5A 0.1061 0.1822 -0.0721 0.035 Uiso calc R 1 1 . .
    C C6 0.1765(5) 0.2234(6) 0.0814(6) 0.0313(13) Uani d . 1 1 . .
    H H6A 0.1831 0.1413 0.1078 0.038 Uiso calc R 1 1 . .
    C C7 0.2140(6) 0.3218(6) 0.1516(6) 0.0326(13) Uani d . 1 1 . .
    H H7A 0.2463 0.3050 0.2252 0.039 Uiso calc R 1 1 . .
    C C8 0.2043(5) 0.4399(6) 0.1150(5) 0.0289(12) Uani d . 1 1 . .
    H H8A 0.2299 0.5044 0.1634 0.035 Uiso calc R 1 1 . .
    C C9 0.1567(4) 0.4681(5) 0.0055(5) 0.0212(10) Uani d . 1 1 . .
    C C10 0.1425(4) 0.5910(5) -0.0364(5) 0.0206(10) Uani d . 1 1 . .
    C C11 0.3440(4) 0.7501(5) 0.0575(5) 0.0220(10) Uani d . 1 1 . .
    C C12 0.3925(5) 0.6658(5) -0.0089(5) 0.0244(10) Uani d . 1 1 . .
    H H12A 0.3522 0.6024 -0.0453 0.029 Uiso calc R 1 1 . .
    C C13 0.5023(5) 0.6718(6) -0.0241(5) 0.0309(12) Uani d . 1 1 . .
    H H13A 0.5354 0.6120 -0.0695 0.037 Uiso calc R 1 1 . .
    C C14 0.5603(5) 0.7642(6) 0.0268(6) 0.0314(13) Uani d . 1 1 . .
    H H14A 0.6339 0.7672 0.0171 0.038 Uiso calc R 1 1 . .
    C C15 0.5130(5) 0.8555(6) 0.0936(5) 0.0278(12) Uani d . 1 1 . .
    C C16 0.5719(5) 0.9541(6) 0.1423(6) 0.0351(14) Uani d . 1 1 . .
    H H16A 0.6452 0.9590 0.1310 0.042 Uiso calc R 1 1 . .
    C C17 0.5250(6) 1.0422(7) 0.2053(6) 0.0424(18) Uani d . 1 1 . .
    H H17A 0.5653 1.1091 0.2354 0.051 Uiso calc R 1 1 . .
    C C18 0.4171(6) 1.0344(6) 0.2257(6) 0.0370(15) Uani d . 1 1 . .
    H H18A 0.3853 1.0948 0.2715 0.044 Uiso calc R 1 1 . .
    C C19 0.3575(5) 0.9398(5) 0.1799(5) 0.0277(11) Uani d . 1 1 . .
    H H19A 0.2847 0.9359 0.1940 0.033 Uiso calc R 1 1 . .
    C C20 0.4029(4) 0.8482(5) 0.1120(5) 0.0233(10) Uani d . 1 1 . .
loop_
    _atom_site_aniso_label
    _atom_site_aniso_U_11
    _atom_site_aniso_U_22
    _atom_site_aniso_U_33
    _atom_site_aniso_U_12
    _atom_site_aniso_U_13
    _atom_site_aniso_U_23
    Sb1 0.0235(2) 0.0210(2) 0.0304(2) -0.00274(13) 0.00205(15) -0.00743(13)
    Br1 0.0450(4) 0.0284(4) 0.0729(6) 0.0000(3) -0.0185(4) 0.0040(3)
    C1 0.025(3) 0.023(3) 0.028(3) -0.006(2) -0.001(2) 0.001(2)
    C2 0.028(3) 0.033(3) 0.026(3) -0.005(2) -0.004(2) -0.004(2)
    C3 0.027(3) 0.027(3) 0.025(2) -0.008(2) -0.001(2) -0.007(2)
    C4 0.023(2) 0.021(2) 0.026(2) -0.0027(19) 0.0031(19) -0.0039(19)
    C5 0.032(3) 0.015(2) 0.039(3) -0.005(2) 0.009(3) -0.004(2)
    C6 0.031(3) 0.021(3) 0.042(4) 0.000(2) 0.006(3) 0.005(2)
    C7 0.041(3) 0.028(3) 0.028(3) 0.001(3) -0.003(2) 0.006(2)
    C8 0.034(3) 0.025(3) 0.027(3) -0.004(2) -0.003(2) -0.003(2)
    C9 0.020(2) 0.019(2) 0.025(2) -0.0038(18) 0.0020(18) -0.0027(19)
    C10 0.019(2) 0.015(2) 0.028(3) -0.0010(17) 0.0013(18) -0.0054(18)
    C11 0.018(2) 0.022(3) 0.026(2) -0.0024(18) -0.0040(19) 0.0023(18)
    C12 0.025(3) 0.021(2) 0.027(3) 0.000(2) 0.000(2) -0.0011(19)
    C13 0.027(3) 0.034(3) 0.032(3) 0.005(2) 0.002(2) 0.003(2)
    C14 0.019(3) 0.042(4) 0.033(3) -0.001(2) 0.000(2) 0.007(2)
    C15 0.027(3) 0.028(3) 0.027(3) -0.006(2) -0.009(2) 0.010(2)
    C16 0.033(3) 0.035(3) 0.036(3) -0.013(3) -0.012(2) 0.010(3)
    C17 0.056(4) 0.031(3) 0.037(3) -0.018(3) -0.026(3) 0.011(3)
    C18 0.053(4) 0.024(3) 0.033(3) -0.004(3) -0.017(3) -0.003(2)
    C19 0.034(3) 0.022(3) 0.026(3) -0.001(2) -0.010(2) 0.000(2)
    C20 0.026(3) 0.021(2) 0.022(2) -0.004(2) -0.0084(19) 0.0029(19)
_geom_special_details
;
All e.s.d.'s (except the e.s.d. in the dihedral angle between two l.s. planes)
are estimated using the full covariance matrix. The cell e.s.d.'s are taken
into account individually in the estimation of e.s.d.'s in distances, angles
and torsion angles; correlations between e.s.d.'s in cell parameters are only
used when they are defined by crystal symmetry. An approximate (isotropic)
treatment of cell e.s.d.'s is used for estimating e.s.d.'s involving l.s.
planes.
;
loop_
    _geom_bond_atom_site_label_1
    _geom_bond_atom_site_label_2
    _geom_bond_site_symmetry_2
    _geom_bond_distance
    _geom_bond_publ_flag
    Sb1 C11 . 2.146(6) ?
    Sb1 C10 . 2.155(5) ?
    Sb1 Br1 . 2.5116(9) ?
    C1 C10 . 1.357(8) ?
    C1 C2 . 1.416(8) ?
    C1 H1A . 0.9500 ?
    C2 C3 . 1.354(9) ?
    C2 H2A . 0.9500 ?
    C3 C4 . 1.418(8) ?
    C3 H3A . 0.9500 ?
    C4 C5 . 1.414(8) ?
    C4 C9 . 1.429(7) ?
    C5 C6 . 1.368(10) ?
    C5 H5A . 0.9500 ?
    C6 C7 . 1.419(10) ?
    C6 H6A . 0.9500 ?
    C7 C8 . 1.362(9) ?
    C7 H7A . 0.9500 ?
    C8 C9 . 1.418(8) ?
    C8 H8A . 0.9500 ?
    C9 C10 . 1.436(7) ?
    C11 C12 . 1.367(8) ?
    C11 C20 . 1.438(7) ?
    C12 C13 . 1.420(9) ?
    C12 H12A . 0.9500 ?
    C13 C14 . 1.369(10) ?
    C13 H13A . 0.9500 ?
    C14 C15 . 1.416(10) ?
    C14 H14A . 0.9500 ?
    C15 C16 . 1.416(8) ?
    C15 C20 . 1.431(8) ?
    C16 C17 . 1.363(12) ?
    C16 H16A . 0.9500 ?
    C17 C18 . 1.409(12) ?
    C17 H17A . 0.9500 ?
    C18 C19 . 1.374(8) ?
    C18 H18A . 0.9500 ?
    C19 C20 . 1.414(9) ?
    C19 H19A . 0.9500 ?
loop_
    _geom_angle_atom_site_label_1
    _geom_angle_atom_site_label_2
    _geom_angle_atom_site_label_3
    _geom_angle_site_symmetry_1
    _geom_angle_site_symmetry_3
    _geom_angle
    _geom_angle_publ_flag
    C11 Sb1 C10 . . 98.0(2) ?
    C11 Sb1 Br1 . . 93.38(15) ?
    C10 Sb1 Br1 . . 96.42(15) ?
    C10 C1 C2 . . 121.4(5) ?
    C10 C1 H1A . . 119.3 ?
    C2 C1 H1A . . 119.3 ?
    C3 C2 C1 . . 120.0(5) ?
    C3 C2 H2A . . 120.0 ?
    C1 C2 H2A . . 120.0 ?
    C2 C3 C4 . . 121.0(5) ?
    C2 C3 H3A . . 119.5 ?
    C4 C3 H3A . . 119.5 ?
    C5 C4 C3 . . 121.8(5) ?
    C5 C4 C9 . . 118.9(5) ?
    C3 C4 C9 . . 119.2(5) ?
    C6 C5 C4 . . 121.5(6) ?
    C6 C5 H5A . . 119.2 ?
    C4 C5 H5A . . 119.2 ?
    C5 C6 C7 . . 119.3(6) ?
    C5 C6 H6A . . 120.4 ?
    C7 C6 H6A . . 120.4 ?
    C8 C7 C6 . . 120.9(6) ?
    C8 C7 H7A . . 119.6 ?
    C6 C7 H7A . . 119.6 ?
    C7 C8 C9 . . 121.0(6) ?
    C7 C8 H8A . . 119.5 ?
    C9 C8 H8A . . 119.5 ?
    C8 C9 C4 . . 118.4(5) ?
    C8 C9 C10 . . 123.3(5) ?
    C4 C9 C10 . . 118.3(5) ?
    C1 C10 C9 . . 120.0(5) ?
    C1 C10 Sb1 . . 120.4(4) ?
    C9 C10 Sb1 . . 119.0(4) ?
    C12 C11 C20 . . 120.7(5) ?
    C12 C11 Sb1 . . 120.7(4) ?
    C20 C11 Sb1 . . 118.6(4) ?
    C11 C12 C13 . . 120.9(5) ?
    C11 C12 H12A . . 119.5 ?
    C13 C12 H12A . . 119.5 ?
    C14 C13 C12 . . 119.6(6) ?
    C14 C13 H13A . . 120.2 ?
    C12 C13 H13A . . 120.2 ?
    C13 C14 C15 . . 121.4(6) ?
    C13 C14 H14A . . 119.3 ?
    C15 C14 H14A . . 119.3 ?
    C14 C15 C16 . . 121.6(6) ?
    C14 C15 C20 . . 119.2(5) ?
    C16 C15 C20 . . 119.2(6) ?
    C17 C16 C15 . . 121.0(6) ?
    C17 C16 H16A . . 119.5 ?
    C15 C16 H16A . . 119.5 ?
    C16 C17 C18 . . 120.2(6) ?
    C16 C17 H17A . . 119.9 ?
    C18 C17 H17A . . 119.9 ?
    C19 C18 C17 . . 120.4(7) ?
    C19 C18 H18A . . 119.8 ?
    C17 C18 H18A . . 119.8 ?
    C18 C19 C20 . . 121.0(6) ?
    C18 C19 H19A . . 119.5 ?
    C20 C19 H19A . . 119.5 ?
    C19 C20 C15 . . 118.2(5) ?
    C19 C20 C11 . . 123.7(5) ?
    C15 C20 C11 . . 118.1(5) ?
loop_
    _geom_torsion_atom_site_label_1
    _geom_torsion_atom_site_label_2
    _geom_torsion_atom_site_label_3
    _geom_torsion_atom_site_label_4
    _geom_torsion_site_symmetry_1
    _geom_torsion_site_symmetry_2
    _geom_torsion_site_symmetry_3
    _geom_torsion_site_symmetry_4
    _geom_torsion
    _geom_torsion_publ_flag
    C10 C1 C2 C3 . . . . 1.2(9) ?
    C1 C2 C3 C4 . . . . 0.4(9) ?
    C2 C3 C4 C5 . . . . 178.4(6) ?
    C2 C3 C4 C9 . . . . -1.6(9) ?
    C3 C4 C5 C6 . . . . -179.9(6) ?
    C9 C4 C5 C6 . . . . 0.2(9) ?
    C4 C5 C6 C7 . . . . -0.5(10) ?
    C5 C6 C7 C8 . . . . 0.4(10) ?
    C6 C7 C8 C9 . . . . -0.1(10) ?
    C7 C8 C9 C4 . . . . -0.2(9) ?
    C7 C8 C9 C10 . . . . 178.7(6) ?
    C5 C4 C9 C8 . . . . 0.2(8) ?
    C3 C4 C9 C8 . . . . -179.8(5) ?
    C5 C4 C9 C10 . . . . -178.7(5) ?
    C3 C4 C9 C10 . . . . 1.3(8) ?
    C2 C1 C10 C9 . . . . -1.5(9) ?
    C2 C1 C10 Sb1 . . . . -172.3(4) ?
    C8 C9 C10 C1 . . . . -178.6(6) ?
    C4 C9 C10 C1 . . . . 0.2(8) ?
    C8 C9 C10 Sb1 . . . . -7.6(7) ?
    C4 C9 C10 Sb1 . . . . 171.2(4) ?
    C11 Sb1 C10 C1 . . . . -105.6(5) ?
    Br1 Sb1 C10 C1 . . . . -11.2(5) ?
    C11 Sb1 C10 C9 . . . . 83.5(4) ?
    Br1 Sb1 C10 C9 . . . . 177.8(4) ?
    C10 Sb1 C11 C12 . . . . -3.9(5) ?
    Br1 Sb1 C11 C12 . . . . -100.9(5) ?
    C10 Sb1 C11 C20 . . . . 174.3(4) ?
    Br1 Sb1 C11 C20 . . . . 77.4(4) ?
    C20 C11 C12 C13 . . . . 1.0(9) ?
    Sb1 C11 C12 C13 . . . . 179.2(4) ?
    C11 C12 C13 C14 . . . . -1.0(9) ?
    C12 C13 C14 C15 . . . . -0.8(10) ?
    C13 C14 C15 C16 . . . . -177.3(6) ?
    C13 C14 C15 C20 . . . . 2.5(9) ?
    C14 C15 C16 C17 . . . . 179.2(6) ?
    C20 C15 C16 C17 . . . . -0.6(9) ?
    C15 C16 C17 C18 . . . . 1.9(10) ?
    C16 C17 C18 C19 . . . . -1.8(10) ?
    C17 C18 C19 C20 . . . . 0.4(9) ?
    C18 C19 C20 C15 . . . . 0.9(8) ?
    C18 C19 C20 C11 . . . . -177.2(6) ?
    C14 C15 C20 C19 . . . . 179.5(5) ?
    C16 C15 C20 C19 . . . . -0.8(8) ?
    C14 C15 C20 C11 . . . . -2.4(8) ?
    C16 C15 C20 C11 . . . . 177.4(5) ?
    C12 C11 C20 C19 . . . . 178.7(5) ?
    Sb1 C11 C20 C19 . . . . 0.5(7) ?
    C12 C11 C20 C15 . . . . 0.7(8) ?
    Sb1 C11 C20 C15 . . . . -177.6(4) ?
loop_
    _geom_hbond_atom_site_label_D
    _geom_hbond_atom_site_label_H
    _geom_hbond_atom_site_label_A
    _geom_hbond_site_symmetry_A
    _geom_hbond_distance_DH
    _geom_hbond_distance_HA
    _geom_hbond_distance_DA
    _geom_hbond_angle_DHA
    _geom_hbond_publ_flag
    C1 H1A Br1 . 0.95 2.71 3.408(6) 130 yes
    C2 H2A Br1 2_544 0.95 2.96 3.698(6) 135 yes
_iucr_refine_instructions_details
;
TITL hsb5_0m in P2(1)/c (100K)
CELL 0.71073  12.7371  10.9189  11.6300  90.000  92.661  90.000
ZERR    4.00   0.0003   0.0003   0.0003   0.000   0.001   0.000
LATT  1
SYMM -X, 0.5+Y, 0.5-Z
SFAC C H BR SB
UNIT 80 56 4 4
TEMP -173.000
SIZE 0.138 0.326 0.559
L.S. 10
BOND $H
FMAP 2 2 60
PLAN 20
ACTA
OMIT -4 60
OMIT 1 0 2
CONF
WGHT    0.112000   12.201400
FVAR       0.26891
SB1   4    0.177588    0.741791    0.078480    11.00000    0.02345    0.02096 =
         0.03037   -0.00743    0.00205   -0.00274
BR1   3    0.138633    0.908783   -0.065770    11.00000    0.04496    0.02841 =
         0.07295    0.00397   -0.01852   -0.00004
C1    1    0.094263    0.611035   -0.141186    11.00000    0.02496    0.02343 =
         0.02837    0.00123   -0.00092   -0.00574
AFIX  43
H1A   2    0.083826    0.692782   -0.167244    11.00000   -1.20000
AFIX   0
C2    1    0.059094    0.512785   -0.212525    11.00000    0.02829    0.03256 =
         0.02617   -0.00356   -0.00413   -0.00527
AFIX  43
H2A   2    0.026681    0.528953   -0.286178    11.00000   -1.20000
AFIX   0
C3    1    0.071653    0.395822   -0.175787    11.00000    0.02666    0.02672 =
         0.02466   -0.00653   -0.00111   -0.00797
AFIX  43
H3A   2    0.048246    0.330402   -0.224352    11.00000   -1.20000
AFIX   0
C4    1    0.119215    0.369489   -0.065914    11.00000    0.02270    0.02084 =
         0.02553   -0.00393    0.00311   -0.00267
C5    1    0.130703    0.248119   -0.024865    11.00000    0.03230    0.01532 =
         0.03946   -0.00402    0.00914   -0.00535
AFIX  43
H5A   2    0.106059    0.182202   -0.072114    11.00000   -1.20000
AFIX   0
C6    1    0.176504    0.223432    0.081359    11.00000    0.03090    0.02140 =
         0.04203    0.00509    0.00552   -0.00025
AFIX  43
H6A   2    0.183118    0.141342    0.107774    11.00000   -1.20000
AFIX   0
C7    1    0.214005    0.321781    0.151609    11.00000    0.04097    0.02816 =
         0.02813    0.00588   -0.00295    0.00079
AFIX  43
H7A   2    0.246293    0.305035    0.225206    11.00000   -1.20000
AFIX   0
C8    1    0.204339    0.439903    0.114953    11.00000    0.03391    0.02496 =
         0.02749   -0.00310   -0.00250   -0.00408
AFIX  43
H8A   2    0.229888    0.504374    0.163449    11.00000   -1.20000
AFIX   0
C9    1    0.156719    0.468122    0.005497    11.00000    0.01959    0.01926 =
         0.02491   -0.00274    0.00201   -0.00376
C10   1    0.142542    0.590959   -0.036423    11.00000    0.01861    0.01545 =
         0.02781   -0.00540    0.00125   -0.00102
C11   1    0.343978    0.750072    0.057485    11.00000    0.01759    0.02200 =
         0.02600    0.00235   -0.00403   -0.00241
C12   1    0.392484    0.665833   -0.008872    11.00000    0.02519    0.02124 =
         0.02668   -0.00115   -0.00016   -0.00032
AFIX  43
H12A  2    0.352159    0.602410   -0.045283    11.00000   -1.20000
AFIX   0
C13   1    0.502310    0.671796   -0.024145    11.00000    0.02682    0.03382 =
         0.03198    0.00335    0.00211    0.00534
AFIX  43
H13A  2    0.535377    0.611968   -0.069462    11.00000   -1.20000
AFIX   0
C14   1    0.560311    0.764224    0.026781    11.00000    0.01948    0.04198 =
         0.03252    0.00707   -0.00014   -0.00123
AFIX  43
H14A  2    0.633914    0.767158    0.017070    11.00000   -1.20000
AFIX   0
C15   1    0.512999    0.855522    0.093598    11.00000    0.02718    0.02804 =
         0.02735    0.00976   -0.00900   -0.00575
C16   1    0.571915    0.954145    0.142345    11.00000    0.03257    0.03529 =
         0.03603    0.00997   -0.01235   -0.01346
AFIX  43
H16A  2    0.645188    0.958992    0.131036    11.00000   -1.20000
AFIX   0
C17   1    0.525022    1.042246    0.205273    11.00000    0.05597    0.03105 =
         0.03743    0.01132   -0.02620   -0.01841
AFIX  43
H17A  2    0.565261    1.109136    0.235438    11.00000   -1.20000
AFIX   0
C18   1    0.417054    1.034406    0.225713    11.00000    0.05263    0.02376 =
         0.03275   -0.00302   -0.01665   -0.00416
AFIX  43
H18A  2    0.385253    1.094840    0.271454    11.00000   -1.20000
AFIX   0
C19   1    0.357482    0.939828    0.179855    11.00000    0.03365    0.02249 =
         0.02607   -0.00034   -0.00965   -0.00099
AFIX  43
H19A  2    0.284687    0.935938    0.193955    11.00000   -1.20000
AFIX   0
C20   1    0.402881    0.848202    0.111995    11.00000    0.02609    0.02142 =
         0.02158    0.00294   -0.00837   -0.00357
HKLF 4 1 0 0 1 0 -1 0 1 0 0
REM  hsb5_0m in P2(1)/c (100K)
REM R1 =  0.0598 for   3936 Fo > 4sig(Fo)  and  0.0699 for all   4705 data
REM    199 parameters refined using      0 restraints
END
WGHT      0.1117     12.2031
REM Highest difference peak  3.680,  deepest hole -3.122,  1-sigma level  0.233
Q1    1   0.1790  0.7152  0.1346  11.00000  0.05    3.68
Q2    1   0.1038  0.8959  0.0179  11.00000  0.05    2.62
Q3    1   0.2002  0.7540  0.0593  11.00000  0.05    2.60
Q4    1   0.2140  0.6889  0.2619  11.00000  0.05    2.39
Q5    1   0.2586  0.7432 -0.0400  11.00000  0.05    0.81
Q6    1   0.1153  0.5833  0.0088  11.00000  0.05    0.73
Q7    1   0.0573  0.8953 -0.0892  11.00000  0.05    0.65
Q8    1   0.5448  0.8202  0.0568  11.00000  0.05    0.62
Q9    1   0.2573  0.7497  0.1874  11.00000  0.05    0.60
Q10   1   0.5424  0.9807  0.1763  11.00000  0.05    0.60
Q11   1   0.5931  0.9586  0.1212  11.00000  0.05    0.60
Q12   1   0.3780  0.7815  0.0810  11.00000  0.05    0.57
Q13   1   0.2951  0.7485  0.0760  11.00000  0.05    0.57
Q14   1   0.4489  0.8389  0.1265  11.00000  0.05    0.56
Q15   1   0.5451  0.9023  0.1086  11.00000  0.05    0.56
Q16   1   0.0769  0.3841 -0.1134  11.00000  0.05    0.56
Q17   1   0.3580  0.7379  0.0262  11.00000  0.05    0.55
Q18   1   0.2235  0.8932 -0.0538  11.00000  0.05    0.55
Q19   1   0.2874  0.7068  0.0525  11.00000  0.05    0.55
Q20   1   0.1578  0.5214 -0.0247  11.00000  0.05    0.54
;
data_New_Global_Publ_Block
_journal_date_recd_electronic     2014-08-30
_journal_date_accepted     2014-09-05
_journal_name_full     'Acta Crystallographica, Section E'
_journal_year     2014
_journal_volume     70
_journal_issue     10
_journal_page_first     m351
_journal_page_last     m351
_journal_paper_category     HM
_journal_paper_doi     10.1107/S1600536814020066
_journal_coeditor_code     IS5373
_publ_contact_author_name     'Omar bin Shawkataly'
_publ_contact_author_address
;
Chemical Sciences Programme,
School of Distance Education,
Universiti Sains Malaysia,
11800 USM,
Penang,
Malaysia
;
_publ_contact_author_email     'omarsa@usm.my'
_publ_contact_author_fax     '(6)04-6576000'
_publ_contact_author_phone     '(6)04-6533936'
_publ_section_title
;
Crystal structure of bromidobis(naphthalen-1-yl)antimony(III)
;
loop_
    _publ_author_name
    _publ_author_footnote
    _publ_author_address
    'bin Shawkataly, Omar'
;
Thomson Reuters ResearcherID: B-6034-2009.
;
;
Chemical Sciences Programme,
School of Distance Education,
Universiti Sains Malaysia,
11800 USM,
Penang,
Malaysia
;
    'Hussien Abdelnasir, Hafiz Malik' .
;
Chemical Sciences Programme,
School of Distance Education,
Universiti Sains Malaysia,
11800 USM,
Penang,
Malaysia
;
    'Rosli, Mohd Mustaqim' .
;
X-ray Crystallography Unit,
School of Physics,
Universiti Sains Malaysia,
11800 USM,
Penang,
Malaysia
;
