# Supplementary material for: Crystal structure of bromido­bis­(naph­thal­en-1-yl)anti­mony(III)
Source: Acta Crystallogr Sect E Struct Rep Online. 2014 Sep 24;70(Pt 10):m351. doi: 10.1107/S1600536814020066 (PMC4257233; doi:10.1107/S1600536814020066)
Supplement: Supplementary file 2 [file e-70-0m351-Isup2.hkl]

# 
# h,k,l, Fc-squared, Fo-squared, sigma(Fo-squared) and status flag 
# 
data_I
_shelx_title ' hsb5_0m in P2(1)/c (100K)' 
_shelx_refln_list_code          4 
_shelx_F_calc_maximum      387.34 
_exptl_crystal_F_000       880.00 
_reflns_d_resolution_high  0.7107 
 
loop_ 
 _symmetry_equiv_pos_as_xyz 
 'x, y, z' 
 '-x, y+1/2, -z+1/2' 
 '-x, -y, -z' 
 'x, -y-1/2, z-1/2' 
 
_cell_length_a    12.7371 
_cell_length_b    10.9189 
_cell_length_c    11.6300 
_cell_angle_alpha  90.000 
_cell_angle_beta   92.661 
_cell_angle_gamma  90.000 
 
_shelx_F_squared_multiplier     1.000 
 
loop_ 
 _refln_index_h 
 _refln_index_k 
 _refln_index_l 
 _refln_F_squared_calc 
 _refln_F_squared_meas 
 _refln_F_squared_sigma 
 _refln_observed_status 
   2   0   0     3985.65     4725.92     82.23 o 
   3   0   0   147402.36   119718.52   1671.74 o 
   4   0   0    50093.43    45937.22    582.18 o 
   5   0   0     8047.45    11215.23    145.09 o 
   6   0   0    27690.44    28082.54    379.61 o 
   7   0   0     3367.11     1889.31     42.77 o 
   8   0   0     2186.62     3288.40     67.05 o 
   9   0   0     8085.05     8696.54    159.51 o 
  10   0   0      412.85      281.20     46.00 o 
  11   0   0      500.70      728.86     31.22 o 
  12   0   0     1653.12     1605.74     70.71 o 
  13   0   0      557.36      769.08     74.18 o 
  14   0   0      255.20      268.09     49.57 o 
  15   0   0       26.90       12.94     32.28 o 
  16   0   0      699.59      829.17     80.17 o 
  17   0   0      787.54      585.83     71.39 o 
   1   1   0    35362.53    38363.96    436.92 o 
   2   1   0    15677.36    15875.83    163.02 o 
   3   1   0       45.90       -8.00      4.00 o 
   4   1   0    14626.43    16157.57    161.77 o 
   5   1   0    29647.74    28944.28    279.08 o 
   6   1   0     1346.67     2752.25     32.94 o 
   7   1   0     9304.42    10465.80    115.31 o 
   8   1   0     6736.39     6687.20     76.42 o 
   9   1   0      642.80     1249.86     21.13 o 
  10   1   0     6196.93     7553.35    103.51 o 
  11   1   0      878.60      813.32     20.57 o 
  12   1   0     1067.54     1433.21     46.54 o 
  13   1   0     3183.65     3480.63    127.55 o 
  14   1   0        0.42       34.88     22.81 o 
  15   1   0      960.01     1054.53     60.87 o 
  16   1   0      498.63      440.91     45.04 o 
  17   1   0        4.53       46.18     25.53 o 
   0   2   0    14036.23    20591.34    307.20 o 
   1   2   0      958.96     1633.81     18.19 o 
   2   2   0    15101.95    20218.74    209.02 o 
   3   2   0    17689.29    23501.67    233.82 o 
   4   2   0       22.08       44.78      5.60 o 
   5   2   0    13590.89    15872.92    165.08 o 
   6   2   0    14568.92    16682.99    190.98 o 
   7   2   0      684.94      746.65     14.51 o 
   8   2   0    10334.52    11370.03    130.86 o 
   9   2   0     5012.92     5297.59     67.13 o 
  10   2   0     1421.66     1768.27     31.42 o 
  11   2   0     8625.22     9505.66    135.98 o 
  12   2   0     3016.80     3047.92     99.11 o 
  13   2   0     1150.11     1418.72     69.46 o 
  14   2   0     4937.03     5274.30    177.00 o 
  15   2   0      968.08      986.55     59.51 o 
  16   2   0      629.89      733.85     52.22 o 
  17   2   0     1468.78     1455.04     82.74 o 
   1   3   0     2171.16     4663.69     50.51 o 
   2   3   0       19.33      299.09      6.34 o 
   3   3   0     9441.45    10415.60    105.10 o 
   4   3   0     9941.91    13077.66    126.17 o 
   5   3   0       41.09       66.31      7.02 o 
   6   3   0    19064.44    19235.29    203.69 o 
   7   3   0    16659.18    18138.45    202.04 o 
   8   3   0       58.91      144.77      7.70 o 
   9   3   0    15122.08    15827.55    204.16 o 
  10   3   0    11897.18    12743.01    176.92 o 
  11   3   0      433.08      456.43     18.44 o 
  12   3   0     5642.81     6533.72    171.35 o 
  13   3   0     7105.64     7531.23    194.10 o 
  14   3   0       17.18       52.04     16.27 o 
  15   3   0     1826.40     2006.19     88.32 o 
  16   3   0     2385.82     2706.93    109.16 o 
  17   3   0       40.69      110.59     30.53 o 
   0   4   0     8331.55    12139.67    169.92 o 
   1   4   0      192.32      373.80      7.83 o 
   2   4   0     9547.15    12360.28    123.41 o 
   3   4   0     5913.12     8055.63     88.43 o 
   4   4   0      460.42      360.49      7.72 o 
   5   4   0    19596.56    22244.67    233.63 o 
   6   4   0    10200.65    12261.96    125.93 o 
   7   4   0      370.25      252.12      8.00 o 
   8   4   0    20064.96    20560.94    234.69 o 
   9   4   0     4034.10     4532.38     65.92 o 
  10   4   0       11.73       17.85      6.99 o 
  11   4   0     9842.05    10575.00    162.77 o 
  12   4   0     2900.99     2995.64     75.94 o 
  13   4   0      949.46     1045.66     43.58 o 
  14   4   0     3389.84     3736.35    133.62 o 
  15   4   0     1259.09     1324.96     69.61 o 
  16   4   0      438.79      429.57     43.84 o 
  17   4   0     1761.42     1889.13     86.99 o 
   1   5   0    14384.90    15280.33    191.34 o 
   2   5   0    18536.97    19101.38    225.47 o 
   3   5   0     1837.74     2594.86     37.79 o 
   4   5   0     5142.91     4829.33     56.17 o 
   5   5   0     9507.15     9549.51    107.02 o 
   6   5   0      613.16      846.04     14.53 o 
   7   5   0    12659.98    13334.71    154.26 o 
   8   5   0      208.39      204.40      9.29 o 
   9   5   0       20.01       62.88      9.18 o 
  10   5   0     5747.19     6235.73    126.35 o 
  11   5   0      233.98      289.50     16.97 o 
  12   5   0     1352.23     1442.95     41.84 o 
  13   5   0     1774.92     1962.60     57.33 o 
  14   5   0       43.57       44.92     20.49 o 
  15   5   0      775.45      778.13     80.85 o 
  16   5   0     1226.68      716.45     74.23 o 
   0   6   0    43903.40    44071.57    735.68 o 
   1   6   0    15447.29    15815.69    189.05 o 
   2   6   0    11331.01    12637.04    145.17 o 
   3   6   0    29520.15    28003.39    351.74 o 
   4   6   0    14983.49    14294.59    162.96 o 
   5   6   0     2174.52     2409.20     31.32 o 
   6   6   0    16804.25    16719.06    198.65 o 
   7   6   0     4324.15     3727.19     50.23 o 
   8   6   0     1846.98     2077.51     31.79 o 
   9   6   0     1540.68     1605.80     31.92 o 
  10   6   0     1403.55     1308.08     36.54 o 
  11   6   0     1939.61     2076.73     76.93 o 
  12   6   0      540.20      606.49     38.71 o 
  13   6   0      231.07      226.23     34.59 o 
  14   6   0      367.82      326.44     61.40 o 
  15   6   0       66.09       -8.34     33.06 o 
  16   6   0      410.22      380.36     65.28 o 
   1   7   0    22596.96    22883.47    260.84 o 
   2   7   0    19059.13    18721.10    226.77 o 
   3   7   0      110.72      162.31      8.02 o 
   4   7   0    15007.94    14742.38    185.84 o 
   5   7   0    12662.36    12120.95    145.88 o 
   6   7   0        6.85       22.12      4.92 o 
   7   7   0     6068.41     5855.20     75.05 o 
   8   7   0     2917.75     2733.75     61.25 o 
   9   7   0      207.55      260.11     29.09 o 
  10   7   0     1148.02     1205.75     60.07 o 
  11   7   0      877.42      841.38     43.62 o 
  12   7   0      698.07      680.36     46.92 o 
  13   7   0      992.53      919.60     58.30 o 
  14   7   0       14.60       67.09     44.48 o 
  15   7   0      104.79      120.09     43.51 o 
   0   8   0     8672.08     9502.80    165.25 o 
   1   8   0     3283.96     3767.07     50.18 o 
   2   8   0     1768.62     1883.87     29.32 o 
   3   8   0     6246.14     6716.80     90.39 o 
   4   8   0     1187.41     1428.30     24.53 o 
   5   8   0     1485.79     1429.39     23.39 o 
   6   8   0     3773.79     3679.62     60.46 o 
   7   8   0       58.17       82.04     10.19 o 
   8   8   0     3750.29     3776.75     72.37 o 
   9   8   0     1887.76     1915.28     59.94 o 
  10   8   0        1.49       36.75     13.94 o 
  11   8   0     2805.79     3054.37    143.37 o 
  12   8   0     1249.42     1354.44    105.05 o 
  13   8   0      228.02      215.05     51.14 o 
  14   8   0     1674.74     1645.50    117.06 o 
  15   8   0      248.93      304.98     57.00 o 
   1   9   0      571.97      722.91     19.42 o 
   2   9   0       11.75       11.81      6.52 o 
   3   9   0     2707.02     2653.11     49.12 o 
   4   9   0     1563.79     1621.36     34.14 o 
   5   9   0       56.03       64.18     11.32 o 
   6   9   0     7267.74     7007.79    128.48 o 
   7   9   0     5389.06     5504.81    104.58 o 
   8   9   0       15.20       11.26     10.42 o 
   9   9   0     4330.70     4297.95    116.23 o 
  10   9   0     5297.70     5241.21    254.15 o 
  11   9   0       86.68      108.70     28.27 o 
  12   9   0     1735.15     1872.31    183.14 o 
  13   9   0     2811.40     3159.39    422.79 o 
  14   9   0       19.91       22.19     35.95 o 
   0  10   0     3246.32     3211.60    102.39 o 
   1  10   0      841.80      878.27     31.20 o 
   2  10   0      860.96      938.05     30.60 o 
   3  10   0     1312.44     1374.98     38.95 o 
   4  10   0      122.45      160.89     12.99 o 
   5  10   0     4672.23     4787.99     92.26 o 
   6  10   0     2218.28     2388.03     53.36 o 
   7  10   0      412.66      400.36     20.26 o 
   8  10   0     2929.71     2917.94    157.14 o 
   9  10   0     1305.43     1331.15     69.00 o 
  10  10   0      552.90      582.82     51.53 o 
  11  10   0     2231.97     2353.47    101.87 o 
  12  10   0     1137.48     1292.08     72.09 o 
  13  10   0      631.96      675.12    116.59 o 
   1  11   0     3318.67     3192.87     73.13 o 
   2  11   0      645.46      590.11     24.77 o 
   3  11   0       14.84       22.43     13.67 o 
   4  11   0     2675.60     2712.21     65.60 o 
   5  11   0     2099.45     2008.86     52.96 o 
   6  11   0      720.65      689.11     28.78 o 
   7  11   0     1819.96     1894.54     82.21 o 
   8  11   0      896.81      937.76     56.53 o 
   9  11   0      461.88      409.76     42.58 o 
  10  11   0     1645.86     1562.86     77.62 o 
  11  11   0      378.83      346.56     42.34 o 
  12  11   0      433.58      428.46     47.48 o 
   0  12   0     6687.45     6428.45    188.38 o 
   1  12   0     1535.58     1410.69     41.87 o 
   2  12   0     1323.00     1249.38     39.01 o 
   3  12   0     3972.99     4024.62    100.79 o 
   4  12   0     1599.46     1531.38     52.91 o 
   5  12   0      614.19      551.12     44.62 o 
   6  12   0     2750.65     2909.27    110.16 o 
   7  12   0      361.47      539.59     76.70 o 
   8  12   0      105.98       41.92     37.55 o 
   9  12   0      967.14      772.69     90.28 o 
  10  12   0      108.33      193.76     52.54 o 
  11  12   0       39.56       51.08     42.81 o 
   1  13   0     3730.06     3948.12    137.00 o 
   2  13   0     3463.33     3755.56    131.85 o 
   3  13   0       65.33      107.10     26.21 o 
   4  13   0     2087.84     2095.30     88.43 o 
   5  13   0     2363.63     2553.78    102.11 o 
   6  13   0       26.20       33.64     29.81 o 
   7  13   0      889.83      836.37     85.58 o 
   8  13   0      784.10      759.77     89.59 o 
   9  13   0        7.35       32.22     38.67 o 
   0  14   0     2761.47     3054.45    162.07 o 
   1  14   0      351.38      381.57     40.58 o 
   2  14   0      296.36      310.49     36.76 o 
   3  14   0     1514.65     1455.75     71.69 o 
   4  14   0      351.09      356.79     41.14 o 
   5  14   0      286.68      296.53     38.35 o 
   6  14   0      686.98      596.20     80.10 o 
   7  14   0       70.70       68.16     43.29 o 
   1  15   0       85.91       26.16     41.35 o 
   2  15   0        7.31        3.22     22.70 o 
   3  15   0      249.82      271.61     45.19 o 
 -17   1   1       19.46       71.33     27.56 o 
 -16   1   1        2.04       37.46     23.34 o 
 -15   1   1       37.72       51.51     41.31 o 
 -14   1   1      257.14      301.57     30.31 o 
 -13   1   1       27.90       63.98     42.70 o 
 -12   1   1       24.26       35.97     17.98 o 
 -11   1   1     1233.63     1184.81     31.80 o 
 -10   1   1     1675.68     1566.00     28.55 o 
  -9   1   1      202.46      159.24     10.75 o 
  -8   1   1      978.85     1061.89     17.09 o 
  -7   1   1     1661.86      898.90     20.18 o 
  -6   1   1     3332.81     2430.36     29.22 o 
  -5   1   1       15.01        7.12      3.39 o 
  -4   1   1      740.43     1890.99     24.26 o 
  -3   1   1      560.55     2401.41     29.13 o 
  -2   1   1      180.19       -2.78      1.39 o 
  -1   1   1      875.12     1612.58     24.15 o 
   0   1   1      961.61      228.81      5.74 o 
   1   1   1      154.18      847.86     10.78 o 
   2   1   1     2002.46     2131.64     23.50 o 
   3   1   1     5446.29     5089.68     48.94 o 
   4   1   1    15710.08    14716.18    154.28 o 
   5   1   1     1902.47     1331.20     17.48 o 
   6   1   1      481.09      697.71     12.40 o 
   7   1   1     5871.46     5559.29     66.97 o 
   8   1   1     1623.09     1145.92     18.42 o 
   9   1   1     1050.57     1100.04     20.70 o 
  10   1   1      215.05      150.61      8.47 o 
  11   1   1      425.46      326.01     14.48 o 
  12   1   1      375.27      378.54     20.06 o 
  13   1   1       29.40       64.82     22.65 o 
  14   1   1      192.23      210.72     36.09 o 
  15   1   1      190.67      285.56     36.58 o 
  16   1   1       63.22       73.56     26.18 o 
  17   1   1       10.92       45.09     26.83 o 
 -17   2   1       58.07       67.28     36.57 o 
 -16   2   1      397.33      493.23     46.73 o 
 -15   2   1      289.71      485.91     46.91 o 
 -14   2   1       92.12      107.43     22.88 o 
 -13   2   1      616.81      759.09     41.85 o 
 -12   2   1      841.06      967.21     47.48 o 
 -11   2   1       66.33       60.17     11.71 o 
 -10   2   1      359.84      482.19     15.59 o 
  -9   2   1     1342.24     1153.43     23.46 o 
  -8   2   1      630.17      276.75     10.65 o 
  -7   2   1      170.72       49.35      3.96 o 
  -6   2   1     1105.74      811.53     12.83 o 
  -5   2   1     5235.50     3750.56     37.03 o 
  -4   2   1     2063.11     1186.15     13.24 o 
  -3   2   1       77.37      141.30      3.17 o 
  -2   2   1     9938.18     8365.30    104.73 o 
  -1   2   1    14726.95    13363.20    144.94 o 
   0   2   1       84.06       26.51      1.85 o 
   1   2   1      289.78       26.73      2.82 o 
   2   2   1     8812.22     7953.57     71.63 o 
   3   2   1     4997.78     4409.06     44.14 o 
   4   2   1      566.69      615.83      9.33 o 
   5   2   1     1801.62     1427.86     17.78 o 
   6   2   1     5676.18     4998.80     59.98 o 
   7   2   1     3531.70     3491.67     44.35 o 
   8   2   1      310.78      249.03     11.99 o 
   9   2   1     3364.09     3031.27     46.77 o 
  10   2   1     3591.48     3550.59     50.60 o 
  11   2   1       64.49      106.17     10.69 o 
  12   2   1      539.92      538.55     23.78 o 
  13   2   1     1423.18     1563.89     55.45 o 
  14   2   1      174.78      201.61     31.81 o 
  15   2   1        1.17       29.77     23.77 o 
  16   2   1       31.40       39.86     24.87 o 
  17   2   1        5.22       23.82     26.57 o 
 -17   3   1       33.83       40.43     31.92 o 
 -16   3   1       13.96       34.09     35.12 o 
 -15   3   1       32.73       54.33     20.59 o 
 -14   3   1      147.67      180.36     31.16 o 
 -13   3   1      199.05      228.64     27.62 o 
 -12   3   1        1.50       26.06     20.81 o 
 -11   3   1       58.84       81.18     14.87 o 
 -10   3   1      234.20      271.83     12.90 o 
  -9   3   1        3.40        4.88      4.52 o 
  -8   3   1        1.81        5.12      3.56 o 
  -7   3   1       40.35       18.76      3.48 o 
  -6   3   1      109.47      269.30      8.21 o 
  -5   3   1        4.03        7.36      2.66 o 
  -4   3   1        2.31       39.42      2.32 o 
  -3   3   1      136.33      341.31      5.80 o 
  -2   3   1      246.25      309.95      5.62 o 
  -1   3   1        0.30       35.56      2.36 o 
   0   3   1      740.17      921.38     12.00 o 
   1   3   1      969.04     1465.05     16.97 o 
   2   3   1       20.40       56.48      3.30 o 
   3   3   1      265.84      416.21      6.97 o 
   4   3   1       75.28      146.82      4.27 o 
   5   3   1       83.74       79.76      4.02 o 
   6   3   1      342.36      544.96     10.23 o 
   7   3   1     1228.95     1360.62     20.20 o 
   8   3   1      100.43       83.94      6.37 o 
   9   3   1       13.02        5.19      4.86 o 
  10   3   1      409.23      403.38     13.42 o 
  11   3   1      287.44      248.27     13.99 o 
  12   3   1        7.32       32.09     10.71 o 
  13   3   1       23.67       18.52     18.54 o 
  14   3   1       20.08        8.38     21.69 o 
  15   3   1        9.21       -1.47     21.39 o 
  16   3   1      163.95      181.58     32.80 o 
  17   3   1        1.25       -5.12     22.42 o 
 -17   4   1        0.26       55.26     37.83 o 
 -16   4   1        1.39       18.69     22.58 o 
 -15   4   1       17.76       53.85     20.78 o 
 -14   4   1       42.60       26.01     18.81 o 
 -13   4   1       58.17       76.00     21.08 o 
 -12   4   1      117.66      100.99     24.35 o 
 -11   4   1      902.13      982.94     56.97 o 
 -10   4   1      212.19      309.78     14.39 o 
  -9   4   1      630.49      470.57     21.36 o 
  -8   4   1     2985.09     2930.94     57.91 o 
  -7   4   1     1556.33     1792.25     27.86 o 
  -6   4   1     1022.54      900.00     18.29 o 
  -5   4   1     8964.95     8859.55    103.69 o 
  -4   4   1     3001.33     2736.39     31.46 o 
  -3   4   1        1.35        6.56      2.19 o 
  -2   4   1    12326.63    12984.75    134.43 o 
  -1   4   1     7219.27     5755.04     60.64 o 
   0   4   1      354.54       99.73      4.26 o 
   1   4   1    10580.46    12038.27    125.07 o 
   2   4   1     4082.61     2645.43     30.14 o 
   3   4   1     2801.01     1969.00     22.01 o 
   4   4   1     2333.45     2876.27     35.43 o 
   5   4   1     2328.52     1572.77     22.04 o 
   6   4   1      182.55       36.01      3.73 o 
   7   4   1       26.56       51.53      4.49 o 
   8   4   1        8.40       12.10      4.97 o 
   9   4   1      516.25      415.67     12.65 o 
  10   4   1       51.09       68.18      9.63 o 
  11   4   1      581.14      691.00     20.27 o 
  12   4   1        8.31       17.83      9.78 o 
  13   4   1      296.76      345.52     41.01 o 
  14   4   1      153.62      131.63     26.96 o 
  15   4   1      246.03      220.39     45.84 o 
  16   4   1       83.35      103.76     28.31 o 
  17   4   1      133.48      169.84     33.61 o 
 -16   5   1        3.46        3.88     22.59 o 
 -15   5   1        3.60       23.42     13.77 o 
 -14   5   1      126.75      121.96     29.30 o 
 -13   5   1      174.54      192.70     26.04 o 
 -12   5   1      231.12      303.54     22.71 o 
 -11   5   1      270.42      218.49     18.07 o 
 -10   5   1     1153.22     1007.20     51.31 o 
  -9   5   1     2237.02     2323.57     65.90 o 
  -8   5   1        4.24       19.51      5.59 o 
  -7   5   1     1879.55     1577.31     30.40 o 
  -6   5   1     5947.80     5733.34     71.16 o 
  -5   5   1      447.60      441.64      9.12 o 
  -4   5   1     2370.86     2069.91     25.22 o 
  -3   5   1     9509.26     8786.98    102.69 o 
  -2   5   1     1803.37     1200.12     17.17 o 
  -1   5   1     2172.05     2675.84     33.19 o 
   0   5   1     8273.13     7170.38     82.85 o 
   1   5   1     1496.76      562.07      9.30 o 
   2   5   1      472.81      834.04     13.20 o 
   3   5   1     4033.29     3568.43     40.76 o 
   4   5   1     2494.07     1444.59     20.25 o 
   5   5   1      101.37       26.60      3.74 o 
   6   5   1     1061.89      981.92     16.38 o 
   7   5   1      966.38      687.40     14.90 o 
   8   5   1     2299.09     2125.41     45.83 o 
   9   5   1        3.98        2.47      5.83 o 
  10   5   1       19.20       42.80     11.57 o 
  11   5   1      637.53      609.89     23.25 o 
  12   5   1      502.45      552.62     26.55 o 
  13   5   1      179.08      196.42     22.60 o 
  14   5   1        4.01       27.81     21.88 o 
  15   5   1      163.06      183.84     32.29 o 
  16   5   1      150.13      204.98     51.00 o 
 -16   6   1       18.82       15.99     74.97 o 
 -15   6   1      190.32      184.67     34.83 o 
 -14   6   1      125.94      125.06     30.34 o 
 -13   6   1       46.05       63.97     26.78 o 
 -12   6   1        1.69      -19.25     20.77 o 
 -11   6   1      362.11      422.55     51.52 o 
 -10   6   1      390.45      473.18     20.30 o 
  -9   6   1       16.31       10.55      6.51 o 
  -8   6   1     1128.25     1147.53     28.44 o 
  -7   6   1      227.89      274.13     10.79 o 
  -6   6   1      400.16      465.45     11.22 o 
  -5   6   1     1257.63     1283.80     19.54 o 
  -4   6   1     2169.93     2381.87     30.15 o 
  -3   6   1     1869.02     2521.25     33.22 o 
  -2   6   1     1142.46     1323.01     20.47 o 
  -1   6   1     3695.33     4112.84     55.94 o 
   0   6   1        9.95       57.50      4.47 o 
   1   6   1      773.40      910.75     15.81 o 
   2   6   1     1579.64     1640.69     25.18 o 
   3   6   1       23.22       64.75      4.58 o 
   4   6   1      752.14      810.12     13.68 o 
   5   6   1      232.05      173.86      7.04 o 
   6   6   1       78.09      115.96      6.76 o 
   7   6   1      187.44      199.75      9.63 o 
   8   6   1      172.01      133.26      9.09 o 
   9   6   1      725.02      829.22     31.79 o 
  10   6   1      159.12      158.75     16.11 o 
  11   6   1       36.69       58.23     11.27 o 
  12   6   1      752.03      870.68     32.22 o 
  13   6   1        0.54       14.36     20.89 o 
  14   6   1      555.18      562.62     71.27 o 
  15   6   1      522.67      516.12     69.76 o 
  16   6   1       45.28       92.77     42.79 o 
 -15   7   1      130.96      194.98     35.91 o 
 -14   7   1      586.98      708.71     55.09 o 
 -13   7   1       43.91      102.19     47.02 o 
 -12   7   1      229.49      308.60     30.96 o 
 -11   7   1      693.03      900.46     50.95 o 
 -10   7   1      532.13      512.52     27.65 o 
  -9   7   1      793.36      844.45     47.63 o 
  -8   7   1      562.60      651.98     19.13 o 
  -7   7   1      619.65      541.28     15.43 o 
  -6   7   1      118.69      212.10      9.01 o 
  -5   7   1      584.63      683.49     13.86 o 
  -4   7   1      206.03      127.70      7.73 o 
  -3   7   1      163.46       47.54      4.51 o 
  -2   7   1      502.38      440.86      9.56 o 
  -1   7   1      398.65      622.44     12.86 o 
   0   7   1      346.68      145.04      6.39 o 
   1   7   1     2547.57     2277.01     33.60 o 
   2   7   1     2841.24     3145.62     46.81 o 
   3   7   1      150.81      287.73      9.52 o 
   4   7   1     4493.53     4486.65     55.85 o 
   5   7   1     2465.51     2459.81     35.17 o 
   6   7   1      160.38      180.58     12.19 o 
   7   7   1     1810.68     1849.42     32.90 o 
   8   7   1     3206.31     3337.40     80.78 o 
   9   7   1      111.03      122.23     17.03 o 
  10   7   1      650.21      706.69     36.10 o 
  11   7   1      867.42     1026.51     44.70 o 
  12   7   1      291.01      326.65     25.30 o 
  13   7   1      118.21      131.17     50.74 o 
  14   7   1      179.85      215.41     50.26 o 
  15   7   1        1.83       69.28     37.60 o 
 -15   8   1      275.15      349.56     62.21 o 
 -14   8   1       58.26       97.41     29.92 o 
 -13   8   1      830.47      794.99     55.00 o 
 -12   8   1      745.64      843.82     70.16 o 
 -11   8   1       29.51       30.39     17.93 o 
 -10   8   1      836.87      959.03     46.08 o 
  -9   8   1      486.92      480.08     26.71 o 
  -8   8   1       37.36       65.99     11.05 o 
  -7   8   1     1051.47     1207.73     27.37 o 
  -6   8   1      320.04      315.42     12.30 o 
  -5   8   1       47.71      112.75      7.30 o 
  -4   8   1       56.33      132.55      8.97 o 
  -3   8   1       12.02       19.30      5.35 o 
  -2   8   1      115.68      226.31     10.40 o 
  -1   8   1      553.98      324.62     11.08 o 
   0   8   1     3037.53     2944.87     43.06 o 
   1   8   1     1331.37     1625.35     26.77 o 
   2   8   1      645.92      458.55     12.81 o 
   3   8   1     4875.84     4697.21     68.87 o 
   4   8   1     2603.32     2853.83     47.51 o 
   5   8   1      545.22      472.56     14.86 o 
   6   8   1     4581.83     4466.41     70.37 o 
   7   8   1     2183.53     2355.50     46.46 o 
   8   8   1      167.10      188.47     14.86 o 
   9   8   1     3776.00     3899.00     89.16 o 
  10   8   1     1697.01     1742.22     50.11 o 
  11   8   1       45.06       56.94     17.16 o 
  12   8   1     1249.87     1459.26    198.10 o 
  13   8   1      653.35      809.00     56.28 o 
  14   8   1       71.72       90.22     42.09 o 
  15   8   1      112.92       97.69     41.27 o 
 -14   9   1      294.85      319.07     60.79 o 
 -13   9   1       26.99        2.80     34.90 o 
 -12   9   1      516.16      581.56    114.66 o 
 -11   9   1      601.03      571.29    109.55 o 
 -10   9   1       19.81        3.91     41.46 o 
  -9   9   1       37.93       73.92     24.43 o 
  -8   9   1      132.60      131.55     19.40 o 
  -7   9   1        6.92        5.24     12.37 o 
  -6   9   1       67.34       82.71     10.71 o 
  -5   9   1      159.09      145.77     12.18 o 
  -4   9   1      363.68      401.36     14.40 o 
  -3   9   1       85.72      102.08      8.51 o 
  -2   9   1       50.84       63.14      7.33 o 
  -1   9   1      524.61      561.12     15.89 o 
   0   9   1       90.66       92.88      7.94 o 
   1   9   1       64.78       66.74      7.46 o 
   2   9   1      148.85      162.44     10.53 o 
   3   9   1        1.04        1.27      6.05 o 
   4   9   1      541.98      623.24     20.96 o 
   5   9   1     2082.56     2238.62     40.32 o 
   6   9   1       23.91       56.58     10.30 o 
   7   9   1      528.39      577.63     22.90 o 
   8   9   1     2392.80     2662.79     58.70 o 
   9   9   1      242.08      304.03     20.97 o 
  10   9   1      206.97      202.87     18.80 o 
  11   9   1      992.97     1041.12     99.93 o 
  12   9   1       39.95       79.30     29.89 o 
  13   9   1      246.40      278.51     65.44 o 
  14   9   1      276.18      386.01     62.69 o 
 -13  10   1      178.07      125.76     46.91 o 
 -12  10   1      110.59       96.85     41.70 o 
 -11  10   1      437.44      564.12     61.05 o 
 -10  10   1      616.61      580.22     52.07 o 
  -9  10   1       27.91       17.23     20.99 o 
  -8  10   1      659.39      691.71     50.07 o 
  -7  10   1     1528.20     1496.97     49.93 o 
  -6  10   1       43.59       57.37     12.80 o 
  -5  10   1     2471.82     2566.41     55.58 o 
  -4  10   1     1769.44     1791.16     42.06 o 
  -3  10   1      180.98      167.99     12.93 o 
  -2  10   1     3700.10     3620.60     77.84 o 
  -1  10   1     2644.47     2584.04     53.22 o 
   0  10   1      538.30      598.44     34.60 o 
   1  10   1     2011.18     2088.73     74.17 o 
   2  10   1      632.13      605.54     20.92 o 
   3  10   1      434.39      500.54     28.77 o 
   4  10   1     1591.63     1672.29     62.33 o 
   5  10   1        5.63       16.06     10.57 o 
   6  10   1      306.47      345.84     19.84 o 
   7  10   1      577.36      607.76     26.89 o 
   8  10   1       54.37       34.30     10.87 o 
   9  10   1      263.16      245.10     20.23 o 
  10  10   1       13.49       18.05     22.37 o 
  11  10   1       84.43       78.96     28.16 o 
  12  10   1      441.91      479.15     48.44 o 
  13  10   1        3.31       -8.10     24.60 o 
 -12  11   1       73.58      106.28     60.98 o 
 -11  11   1       34.42        1.27     37.25 o 
 -10  11   1      744.01      897.40     58.53 o 
  -9  11   1      655.68      757.50     54.52 o 
  -8  11   1       58.55       57.23     22.99 o 
  -7  11   1     2184.18     2344.73    137.57 o 
  -6  11   1     2274.29     2388.47     77.40 o 
  -5  11   1      383.75      362.94     38.74 o 
  -4  11   1     2067.33     2204.45     55.69 o 
  -3  11   1     3271.32     3407.26     77.38 o 
  -2  11   1      987.83      965.73     42.06 o 
  -1  11   1     2448.47     2474.29     60.07 o 
   0  11   1     2231.91     2263.28     56.17 o 
   1  11   1     2297.61     2383.27     58.64 o 
   2  11   1     1230.10     1226.03     37.24 o 
   3  11   1     2069.71     2112.80     65.18 o 
   4  11   1      895.54      986.34     33.31 o 
   5  11   1        8.03        9.57     10.68 o 
   6  11   1      488.73      489.06     24.47 o 
   7  11   1       17.57       36.83     17.00 o 
   8  11   1        4.52       24.08     33.61 o 
   9  11   1       44.73       77.48     43.66 o 
  10  11   1      171.80      143.80     47.30 o 
  11  11   1      106.45       65.99     27.24 o 
  12  11   1      129.68      154.51     33.12 o 
 -11  12   1      503.03      614.78     83.19 o 
 -10  12   1      598.46      478.84     75.17 o 
  -9  12   1       21.14       61.12     42.73 o 
  -8  12   1     1063.39     1022.63     94.31 o 
  -7  12   1     1283.30     1024.41     96.09 o 
  -6  12   1      193.52      253.49     33.18 o 
  -5  12   1     1301.41     1431.50     68.39 o 
  -4  12   1     1959.67     1922.68     85.42 o 
  -3  12   1      185.84      205.77     30.90 o 
  -2  12   1     2766.57     2832.52    105.36 o 
  -1  12   1      676.27      755.00     47.99 o 
   0  12   1       17.04       21.15     13.88 o 
   1  12   1     2791.85     2807.38     90.85 o 
   2  12   1      782.72      918.85     38.49 o 
   3  12   1      218.03      125.01     18.94 o 
   4  12   1     1048.95      972.15     41.29 o 
   5  12   1      271.59      345.57     37.95 o 
   6  12   1       99.66       57.65     24.31 o 
   7  12   1      646.55      508.19     45.47 o 
   8  12   1        2.56       22.13     38.02 o 
   9  12   1      132.99      149.79     51.12 o 
  10  12   1      142.23      119.62     46.79 o 
  11  12   1       33.31       84.23     46.43 o 
  -9  13   1      463.66      320.29     64.08 o 
  -8  13   1      331.42      315.11     65.71 o 
  -7  13   1        0.17       31.15     37.46 o 
  -6  13   1      307.56      196.06     54.18 o 
  -5  13   1      157.06      138.85     29.30 o 
  -4  13   1       20.00       -0.93     21.10 o 
  -3  13   1      118.39      120.11     26.26 o 
  -2  13   1       16.40       15.03     22.50 o 
  -1  13   1      334.59      245.85     32.69 o 
   0  13   1       49.53       19.81     21.49 o 
   1  13   1      207.94      209.42     31.26 o 
   2  13   1     1203.24     1192.16     61.46 o 
   3  13   1      119.04      120.74     27.32 o 
   4  13   1      340.24      317.25    100.23 o 
   5  13   1     1231.78     1193.05     65.02 o 
   6  13   1      165.89      164.17     31.46 o 
   7  13   1      283.03      375.86     65.19 o 
   8  13   1      725.31      730.25     89.61 o 
   9  13   1       23.40       49.30     43.64 o 
  -7  14   1      422.85      373.24     67.70 o 
  -6  14   1       52.37       58.64     42.75 o 
  -5  14   1      237.82      149.93     30.56 o 
  -4  14   1      111.97       91.78     27.23 o 
  -3  14   1       52.10      -21.12     18.82 o 
  -2  14   1      353.00      247.20     34.88 o 
  -1  14   1       23.01      -26.73     26.66 o 
   0  14   1      609.42      560.53     47.32 o 
   1  14   1      732.95      552.76     46.86 o 
   2  14   1      129.12      201.84     53.56 o 
   3  14   1     1063.58     1088.86     62.03 o 
   5  14   1       91.41      185.39     32.57 o 
   6  14   1     1514.21     1752.35     83.03 o 
   7  14   1      813.08      965.44     95.93 o 
  -3  15   1      207.30       67.89     28.52 o 
  -2  15   1        4.51       11.25     22.60 o 
  -1  15   1      258.65      204.91     33.47 o 
   0  15   1      245.76      110.08     28.66 o 
   1  15   1      195.92      245.83     35.44 o 
   2  15   1      578.53      525.80     47.93 o 
   3  15   1       98.00       60.59     27.82 o 
 -17   0   2        7.11       57.26     36.06 o 
 -16   0   2      458.84      643.12     77.89 o 
 -15   0   2     1962.54     2262.29    141.00 o 
 -14   0   2      134.46      116.71     27.81 o 
 -13   0   2     3291.98     3341.63    164.42 o 
 -12   0   2     7307.15     7720.83    244.68 o 
 -11   0   2        9.14      432.59     57.42 o 
 -10   0   2    11603.36    10863.77    267.42 o 
  -9   0   2    18859.76    15351.83   1139.74 o 
  -8   0   2      866.45      806.07     67.41 o 
  -7   0   2    40831.70    37005.43   1190.45 o 
  -6   0   2    87374.22    81444.35   1652.65 o 
  -5   0   2      426.46     1225.10     25.33 o 
  -4   0   2    80065.13    84273.39   1289.08 o 
  -3   0   2   150030.50   133886.03   2568.18 o 
  -2   0   2    12494.46    10335.90    192.61 o 
  -1   0   2    35544.64    43427.66    942.72 o 
   0   0   2    64535.19    62678.89   1123.31 o 
   2   0   2     5645.54     8479.44    152.05 o 
   3   0   2     4543.54     4290.04     66.34 o 
   4   0   2       37.19      366.24     10.35 o 
   5   0   2     5656.72     8162.32    117.84 o 
   6   0   2      204.52      260.57     11.22 o 
   7   0   2     1576.02     1896.27     37.83 o 
   8   0   2       33.70       99.38      9.84 o 
   9   0   2     2652.51     2786.31     57.45 o 
  10   0   2     5336.08     5786.78    110.36 o 
  11   0   2      139.29      166.72     14.98 o 
  12   0   2     3203.10     3544.64    142.04 o 
  13   0   2     6078.64     6481.60    190.06 o 
  14   0   2      413.71      392.37     56.39 o 
  15   0   2     1282.84     1452.60    102.99 o 
  16   0   2     2939.25     3293.85    174.95 o 
  17   0   2      334.91      278.96     54.62 o 
 -17   1   2     1505.26     1722.87     85.02 o 
 -16   1   2      850.47      952.62     60.63 o 
 -15   1   2       47.92       84.87     23.15 o 
 -14   1   2     2352.19     2800.44    113.75 o 
 -13   1   2     3206.92     3480.32     92.13 o 
 -12   1   2     1399.99     1308.80     47.96 o 
 -11   1   2     7716.26     8073.19    257.32 o 
 -10   1   2     3380.08     3567.37     70.18 o 
  -9   1   2     2104.83     1854.18     60.94 o 
  -8   1   2    17915.14    16158.81    499.99 o 
  -7   1   2     4212.07     3169.78     95.43 o 
  -6   1   2     1453.11     1567.17     25.70 o 
  -5   1   2    29075.13    28975.89    300.33 o 
  -4   1   2     2610.03     1422.56     20.56 o 
  -3   1   2     2310.61     3444.81     37.79 o 
  -2   1   2    13487.70    13488.17    205.29 o 
  -1   1   2    16339.87    15531.44    199.80 o 
   0   1   2    14069.58    19236.49    339.40 o 
   1   1   2    11941.50    11485.78    809.32 o 
   2   1   2     1632.29     1170.24     15.68 o 
   3   1   2     4999.13     7259.00     75.72 o 
   4   1   2     8196.20     9629.88     96.18 o 
   5   1   2        0.20       29.38      4.85 o 
   6   1   2    12804.34    16162.94    178.04 o 
   7   1   2     1101.27     1312.50     21.03 o 
   8   1   2     1629.17     1833.89     25.72 o 
   9   1   2     6455.20     7660.54     93.30 o 
  10   1   2      330.30      412.32     12.77 o 
  11   1   2     2895.68     3221.77     52.09 o 
  12   1   2     3224.46     3559.61     85.70 o 
  13   1   2       12.59       14.66     20.57 o 
  14   1   2     2863.63     2805.49    108.43 o 
  15   1   2     1247.70     1434.62     72.13 o 
  16   1   2      155.63      158.48     32.07 o 
  17   1   2     1480.63     1560.26    150.57 o 
 -17   2   2      869.96     1010.64     62.21 o 
 -16   2   2       63.07       80.85     22.41 o 
 -15   2   2     2074.11     2182.04    127.54 o 
 -14   2   2     1013.45     1261.95     94.36 o 
 -13   2   2      379.74      478.97     69.16 o 
 -12   2   2     4120.09     4360.76    227.94 o 
 -11   2   2      386.45      495.78     31.17 o 
 -10   2   2     2776.59     2995.36     84.10 o 
  -9   2   2     6217.61     7071.75    169.39 o 
  -8   2   2      174.43      174.53      7.11 o 
  -7   2   2     6455.58     7536.70    100.86 o 
  -6   2   2     5522.72     6759.68     97.65 o 
  -5   2   2      974.09      916.26     16.01 o 
  -4   2   2    20884.23    23638.31    237.96 o 
  -3   2   2     2637.81     3608.44     41.17 o 
  -2   2   2    21159.26    22753.56    281.07 o 
  -1   2   2    18667.24    20022.66    247.22 o 
   0   2   2    31992.77    38321.75    591.74 o 
   1   2   2    44393.85    47628.87    954.09 o 
   2   2   2    18437.62    18338.59    243.00 o 
   3   2   2     3059.87     3359.39     35.45 o 
   4   2   2    15789.48    16483.07    162.65 o 
   5   2   2    24896.33    24966.24    254.72 o 
   6   2   2      356.74      219.34      7.47 o 
   7   2   2    16550.10    18217.07    193.48 o 
   8   2   2    15443.71    15393.95    180.52 o 
   9   2   2       35.32       16.35      6.59 o 
  10   2   2     6018.90     6711.83    103.21 o 
  11   2   2     6285.66     6396.18    129.44 o 
  12   2   2        2.12       -3.11      7.92 o 
  13   2   2     4817.97     4803.48    123.54 o 
  14   2   2      909.39      992.53     58.52 o 
  15   2   2      164.51      221.84     34.64 o 
  16   2   2     1970.13     1922.96     86.66 o 
  17   2   2      517.97      501.74     55.59 o 
 -17   3   2      806.88      840.72     58.78 o 
 -16   3   2     2138.52     2424.14     84.31 o 
 -15   3   2      243.24      345.78     38.21 o 
 -14   3   2     1235.05     1173.93     95.77 o 
 -13   3   2     4235.94     4518.39    233.94 o 
 -12   3   2      540.30      542.34     37.97 o 
 -11   3   2     1592.20     1700.08     93.24 o 
 -10   3   2     3570.55     3768.44    105.49 o 
  -9   3   2       17.76       21.96      5.11 o 
  -8   3   2      942.08     1531.30     43.73 o 
  -7   3   2      912.91     1479.71     29.12 o 
  -6   3   2     1730.51     1888.03     28.58 o 
  -5   3   2     3646.84     5456.01     59.97 o 
  -4   3   2     3018.75     2039.79     22.65 o 
  -3   3   2    13356.70    12824.50    127.23 o 
  -2   3   2     7109.04     9140.97    102.79 o 
  -1   3   2    10057.05     8254.37    109.04 o 
   0   3   2    44056.48    41448.84    752.73 o 
   1   3   2    17770.49    20138.97    262.40 o 
   2   3   2    14184.01    14371.12    168.23 o 
   3   3   2    71253.27    68696.31   1140.55 o 
   4   3   2    14421.45    13473.89    133.84 o 
   5   3   2     2899.35     3032.22     35.31 o 
   6   3   2    43218.59    43425.43    463.45 o 
   7   3   2    17028.54    15964.45    174.73 o 
   8   3   2     3010.20     3541.90     51.94 o 
   9   3   2    10767.00    11232.36    146.81 o 
  10   3   2     7882.79     7608.33    116.88 o 
  11   3   2      721.53      852.70     26.36 o 
  12   3   2     4722.51     4828.70    103.93 o 
  13   3   2     2173.71     2033.98     76.29 o 
  14   3   2      443.71      340.96     46.25 o 
  15   3   2      733.19      734.49     51.49 o 
  16   3   2      484.85      524.43     46.85 o 
  17   3   2       16.96       14.09     24.94 o 
 -17   4   2      680.53      859.71     60.44 o 
 -16   4   2      278.36      280.11     40.36 o 
 -15   4   2     2043.17     1974.20     94.61 o 
 -14   4   2      983.37     1086.02     51.56 o 
 -13   4   2      817.41      822.20     60.20 o 
 -12   4   2     4430.26     4305.52    284.04 o 
 -11   4   2     1807.13     1635.20    144.82 o 
 -10   4   2     2878.22     3036.74     66.72 o 
  -9   4   2     2293.98     2831.64     80.07 o 
  -8   4   2     1250.40     1428.78     31.36 o 
  -7   4   2     4337.12     5030.56     78.21 o 
  -6   4   2     3364.52     4750.48     86.24 o 
  -5   4   2     2480.00     2137.95     26.76 o 
  -4   4   2     9737.18    10543.07    110.32 o 
  -3   4   2     1291.11     2225.88     27.18 o 
  -2   4   2    11110.15    10312.71    128.01 o 
  -1   4   2    35336.80    38493.09    446.12 o 
   0   4   2     1341.71     1919.56     24.80 o 
   1   4   2    21121.04    22151.64    248.23 o 
   2   4   2    55616.68    60578.71    700.34 o 
   3   4   2     2129.24     2269.83     29.20 o 
   4   4   2    10279.90    10129.37    116.93 o 
   5   4   2    33699.88    34920.38    391.19 o 
   6   4   2     2426.31     2389.51     30.17 o 
   7   4   2     9928.19    10498.96    113.53 o 
   8   4   2    13500.62    13601.54    162.45 o 
   9   4   2      198.12      128.78      9.55 o 
  10   4   2     4248.36     4521.48     79.04 o 
  11   4   2     7259.45     7171.74    130.80 o 
  12   4   2       50.45       51.78     11.39 o 
  13   4   2     2532.70     2369.78     87.88 o 
  14   4   2      958.38      876.53     54.52 o 
  15   4   2        4.80       -4.23     21.00 o 
  16   4   2      807.61      690.19     71.39 o 
  17   4   2       87.20       18.82     43.84 o 
 -16   5   2     1127.60     1046.79     64.84 o 
 -15   5   2      140.25      174.42     34.41 o 
 -14   5   2      766.08      888.53     79.50 o 
 -13   5   2     2216.69     1965.73    121.13 o 
 -12   5   2      159.54      150.02     21.63 o 
 -11   5   2     5939.15     5803.79    237.82 o 
 -10   5   2      736.72      782.99     32.82 o 
  -9   5   2      288.38      255.28     13.00 o 
  -8   5   2     9068.52     8895.79    178.47 o 
  -7   5   2     2904.63     2999.26     61.63 o 
  -6   5   2     3878.57     3824.48     48.63 o 
  -5   5   2    15693.96    16395.40    181.08 o 
  -4   5   2     1069.21     1008.96     14.77 o 
  -3   5   2     1744.32     1532.07     22.27 o 
  -2   5   2    18309.10    19568.18    277.95 o 
  -1   5   2      632.28      486.80      9.81 o 
   0   5   2     7357.91     8523.32    108.19 o 
   1   5   2     7520.50     8299.53     96.45 o 
   2   5   2       39.22      176.57      6.62 o 
   3   5   2     5493.45     6924.39     77.15 o 
   4   5   2     5535.89     6303.17     72.25 o 
   5   5   2      494.11      733.95     15.92 o 
   6   5   2     5896.81     7069.01     86.39 o 
   7   5   2     1371.85     1541.08     26.41 o 
   8   5   2     2629.91     2988.84     44.83 o 
   9   5   2     3632.34     4005.65     65.14 o 
  10   5   2      662.84      665.80     34.49 o 
  11   5   2     2684.04     2995.30     62.85 o 
  12   5   2     3803.23     4003.79    218.93 o 
  13   5   2       54.81       45.56     14.57 o 
  14   5   2     1454.82     1548.95     73.90 o 
  15   5   2     1663.86     1681.17     94.84 o 
  16   5   2        7.61        8.31     24.36 o 
 -16   6   2      493.02      569.00     54.18 o 
 -15   6   2     1075.06     1028.46     64.83 o 
 -14   6   2       30.48       20.61     27.29 o 
 -13   6   2     1790.47     1837.42     85.44 o 
 -12   6   2     3502.12     3005.27    117.32 o 
 -11   6   2        4.70       44.20     21.87 o 
 -10   6   2    11457.89    10218.24    210.87 o 
  -9   6   2     4736.62     4345.22     98.28 o 
  -8   6   2      613.08      662.01     23.49 o 
  -7   6   2    20079.77    19866.26    273.57 o 
  -6   6   2    18031.57    17368.20    192.24 o 
  -5   6   2       52.70       39.14      5.00 o 
  -4   6   2    16349.63    16793.39    192.02 o 
  -3   6   2    24592.86    24337.53    307.69 o 
  -2   6   2     1809.27     1440.71     23.01 o 
  -1   6   2    15840.66    18457.29    246.06 o 
   0   6   2    16675.90    17287.93    218.04 o 
   1   6   2     1743.36     1128.66     18.00 o 
   2   6   2     5272.57     7380.13     96.84 o 
   3   6   2     2604.62     2618.89     32.26 o 
   4   6   2       56.79       24.18      4.20 o 
   5   6   2     2400.10     3473.42     47.91 o 
   6   6   2       19.14       36.00      5.52 o 
   7   6   2     1855.97     2476.12     42.81 o 
   8   6   2      779.35      963.48     21.72 o 
   9   6   2     1625.20     1879.85     36.25 o 
  10   6   2     2082.33     2332.22     51.73 o 
  11   6   2      485.01      394.98     28.63 o 
  12   6   2     2529.61     2979.03    130.87 o 
  13   6   2     3516.23     3910.96    197.62 o 
  14   6   2      123.16      159.82     46.47 o 
  15   6   2     1251.34     1372.55    102.24 o 
  16   6   2     2315.00     2341.00    143.34 o 
 -15   7   2       97.27      179.08     35.32 o 
 -14   7   2     1261.95     1313.78    114.49 o 
 -13   7   2     1097.09      893.34     99.86 o 
 -12   7   2      617.25      604.28     51.92 o 
 -11   7   2     5393.11     4886.85    136.40 o 
 -10   7   2     3151.90     2959.89     75.63 o 
  -9   7   2     2700.92     2354.77     85.82 o 
  -8   7   2     9230.34     8124.00    258.07 o 
  -7   7   2     8787.46     8608.63    170.93 o 
  -6   7   2     3010.11     2943.69     44.16 o 
  -5   7   2    17879.22    17349.52    197.88 o 
  -4   7   2     4343.55     3855.29     51.67 o 
  -3   7   2     2521.97     2830.37     41.31 o 
  -2   7   2    19204.57    20437.19    259.83 o 
  -1   7   2     3959.91     3781.91     53.05 o 
   0   7   2     3377.64     4263.24     58.27 o 
   1   7   2     8735.85     9951.93    128.87 o 
   2   7   2     1864.32     1829.56     28.97 o 
   3   7   2     2875.41     3814.74     47.60 o 
   4   7   2      404.72      479.74     11.55 o 
   5   7   2       17.83        7.98      5.04 o 
   6   7   2     2456.75     2992.95     59.01 o 
   7   7   2      413.93      447.81     14.88 o 
   8   7   2     2087.32     2439.80     53.59 o 
   9   7   2      920.55      966.42     31.62 o 
  10   7   2      214.21      179.36     18.28 o 
  11   7   2      995.26     1196.44     47.22 o 
  12   7   2      988.85     1034.31     44.70 o 
  13   7   2       12.14       54.07     31.73 o 
  14   7   2     1465.67     1472.59    106.49 o 
  15   7   2      349.98      417.22     62.55 o 
 -15   8   2     1081.31     1061.30     94.55 o 
 -14   8   2      252.75      199.58     35.10 o 
 -13   8   2      423.77      341.17     70.77 o 
 -12   8   2     1477.76     1333.43     71.01 o 
 -11   8   2       64.65       82.85     21.64 o 
 -10   8   2     1918.34     1572.52     71.14 o 
  -9   8   2     1291.47     1136.22     81.56 o 
  -8   8   2      191.50      199.20     18.42 o 
  -7   8   2     4419.68     4239.58     88.89 o 
  -6   8   2     3753.90     3708.63     57.60 o 
  -5   8   2      267.46      260.51      9.51 o 
  -4   8   2     7784.62     8118.72    108.09 o 
  -3   8   2     3627.58     3959.39     59.50 o 
  -2   8   2       64.58       28.06      5.39 o 
  -1   8   2     4405.21     4869.66     75.37 o 
   0   8   2     3838.21     4568.56     67.21 o 
   1   8   2     1792.15     1658.28     28.33 o 
   2   8   2     5998.61     6643.86     99.49 o 
   3   8   2      919.93     1129.81     23.31 o 
   4   8   2     2544.82     2653.68     41.99 o 
   5   8   2     6669.72     6916.95    103.40 o 
   6   8   2      712.75      672.81     20.73 o 
   7   8   2     3143.99     3428.07     57.26 o 
   8   8   2     4685.88     4702.35     82.48 o 
   9   8   2       91.18      105.75     13.08 o 
  10   8   2     1638.93     1850.48     61.54 o 
  11   8   2     2547.06     2576.07    104.63 o 
  12   8   2       85.05       90.46     27.97 o 
  13   8   2     2685.98     2733.29    110.98 o 
  14   8   2      474.75      415.93     61.56 o 
  15   8   2      122.06      133.08     45.20 o 
 -14   9   2      436.37      373.95     66.20 o 
 -13   9   2     2216.07     1949.25    134.66 o 
 -12   9   2      276.44      336.22     57.96 o 
 -11   9   2      451.66      376.83     38.73 o 
 -10   9   2     1205.64     1084.40     49.67 o 
  -9   9   2      230.73      237.99     25.81 o 
  -8   9   2      227.45      173.99     17.80 o 
  -7   9   2       83.15       89.15     13.79 o 
  -6   9   2      261.17      214.24     13.64 o 
  -5   9   2      851.43      868.94     22.03 o 
  -4   9   2      589.55      465.48     14.20 o 
  -3   9   2     4045.18     3688.45     65.54 o 
  -2   9   2      440.47      509.99     15.78 o 
  -1   9   2     1724.12     1279.28     28.16 o 
   0   9   2    14075.99    13673.61    198.58 o 
   1   9   2     2202.76     2436.37     42.86 o 
   2   9   2     4922.91     4536.26     77.03 o 
   3   9   2    16740.12    16625.58    277.18 o 
   4   9   2     5487.13     5663.32     86.60 o 
   5   9   2     1312.39     1337.11     28.13 o 
   6   9   2    13427.97    13615.96    194.89 o 
   7   9   2     4138.56     4249.21     75.61 o 
   8   9   2      293.88      321.91     19.03 o 
   9   9   2     5664.47     5720.55    144.86 o 
  10   9   2     1782.01     1997.80     88.24 o 
  11   9   2       26.71        4.07     21.73 o 
  12   9   2     2585.70     2688.42    109.66 o 
  13   9   2      635.77      842.54     58.26 o 
  14   9   2      102.27       51.84     36.47 o 
 -13  10   2       83.59       97.94     44.80 o 
 -12  10   2     1038.81     1026.26     73.93 o 
 -11  10   2      155.21      156.66     32.75 o 
 -10  10   2      335.14      282.01     38.48 o 
  -9  10   2     1173.69     1055.19     93.92 o 
  -8  10   2       68.79       91.61     31.73 o 
  -7  10   2      309.68      303.39     35.10 o 
  -6  10   2      851.22      866.15     36.51 o 
  -5  10   2      943.50      728.23     56.25 o 
  -4  10   2     1805.45     1679.96     46.50 o 
  -3  10   2       35.23       75.55     12.08 o 
  -2  10   2     3012.25     2588.27     55.53 o 
  -1  10   2     7917.91     7782.99    125.97 o 
   0  10   2      673.24      727.52     25.22 o 
   1  10   2     5758.73     5724.68    104.19 o 
   2  10   2     7843.67     8105.58    142.67 o 
   3  10   2      614.00      691.80     23.23 o 
   4  10   2     2997.45     3302.17     66.15 o 
   5  10   2     8258.01     8757.75    154.32 o 
   6  10   2       44.82       93.63     14.11 o 
   7  10   2     2979.23     3107.71     87.11 o 
   8  10   2     4737.82     5025.12    137.03 o 
   9  10   2      175.04      241.83     33.30 o 
  10  10   2     1526.94     1447.48     73.23 o 
  11  10   2     2231.54     2321.34    134.59 o 
  12  10   2       92.67      202.68     34.87 o 
  13  10   2      562.45      425.20     45.40 o 
 -12  11   2      186.08      259.79     40.18 o 
 -11  11   2     1127.66     1101.44     67.84 o 
 -10  11   2      657.90      659.98     52.47 o 
  -9  11   2      241.63      210.24     34.85 o 
  -8  11   2     1730.88     1644.70    159.10 o 
  -7  11   2      538.74      499.06     45.08 o 
  -6  11   2      418.07      429.07     30.57 o 
  -5  11   2     2642.29     2729.01     81.48 o 
  -4  11   2       26.77       59.49     16.39 o 
  -3  11   2     1132.49      966.31     36.85 o 
  -2  11   2     2288.48     2217.80     84.10 o 
  -1  11   2      343.67      382.82     23.33 o 
   0  11   2     3521.08     3462.49     77.81 o 
   1  11   2     2145.57     2113.29     53.66 o 
   2  11   2       11.64        5.31     10.01 o 
   3  11   2     1988.21     2042.17     63.48 o 
   4  11   2     2538.35     2315.86    175.84 o 
   5  11   2       30.35       22.49     20.60 o 
   6  11   2     2754.09     2919.04    167.24 o 
   7  11   2     1119.80     1046.57     58.69 o 
   8  11   2      107.65       76.73     25.36 o 
   9  11   2     1504.85     1503.96    115.47 o 
  10  11   2      583.52      653.51     81.67 o 
  11  11   2      329.92      256.89     55.57 o 
  12  11   2      945.21     1047.15     98.01 o 
 -11  12   2       10.39        3.49     23.33 o 
 -10  12   2      978.16     1129.97     68.30 o 
  -9  12   2     1792.18     1718.41    130.20 o 
  -8  12   2        0.65       22.81     36.88 o 
  -7  12   2     2199.95     2212.03    147.78 o 
  -6  12   2     2754.78     2747.33    164.64 o 
  -5  12   2       48.63       60.99     24.73 o 
  -4  12   2     3179.82     3149.66    114.70 o 
  -3  12   2     2951.60     3057.30    146.62 o 
  -2  12   2       23.35        7.08     22.74 o 
  -1  12   2     1082.01     1013.52     63.16 o 
   0  12   2     3893.74     3966.60    135.09 o 
   1  12   2      170.13      136.81     27.44 o 
   2  12   2      359.87      315.31     35.15 o 
   3  12   2      939.29      974.47    113.51 o 
   4  12   2        4.78      -10.78      9.72 o 
   5  12   2      246.33      230.29     31.96 o 
   6  12   2       36.43       27.80     22.45 o 
   7  12   2      158.58      120.10     28.74 o 
   8  12   2        0.65      -15.09     31.28 o 
   9  12   2      162.37      184.17     52.08 o 
  10  12   2      560.70      484.22     72.97 o 
  -9  13   2      428.98      311.32     65.75 o 
  -8  13   2     2438.81     2342.45    155.51 o 
  -7  13   2      724.04      696.94     88.35 o 
  -6  13   2      395.60      388.46     68.09 o 
  -5  13   2     3708.48     4077.83    143.34 o 
  -4  13   2     1267.86     1470.42     70.69 o 
  -3  13   2      393.80      395.50     40.06 o 
  -2  13   2     2322.51     1580.50    106.11 o 
  -1  13   2     1210.96     1493.11     70.29 o 
   0  13   2       59.27       50.98     22.90 o 
   1  13   2     2179.87     2149.14    226.07 o 
   2  13   2       81.67      135.28     28.00 o 
   3  13   2       40.98       15.89     23.38 o 
   4  13   2      260.79      251.48     37.69 o 
   5  13   2       14.67       13.38     22.09 o 
   6  13   2      415.36      273.64     37.31 o 
   7  13   2        5.97       -6.70     23.41 o 
   8  13   2      581.73      495.29     75.31 o 
   9  13   2      312.76      210.59     56.19 o 
  -7  14   2      833.86      878.48    103.66 o 
  -6  14   2     1183.08     1181.14    106.21 o 
  -5  14   2       18.32        9.05     39.01 o 
  -4  14   2     1224.76     1145.96     64.08 o 
  -3  14   2     1063.74     1052.02     73.97 o 
  -2  14   2        0.57      -15.53     21.04 o 
  -1  14   2      835.64      879.94     55.07 o 
   0  14   2      626.83      663.31     49.72 o 
   1  14   2       24.58      -14.35     20.76 o 
   2  14   2      875.36      806.25     55.98 o 
   3  14   2       46.82       48.87     25.03 o 
   4  14   2       74.70       78.31     27.53 o 
   5  14   2      601.96      563.09     49.99 o 
   6  14   2      191.98      215.59     36.57 o 
  -3  15   2      230.40      204.55     32.28 o 
  -2  15   2      272.78      274.36     37.33 o 
  -1  15   2      163.24      202.66     34.34 o 
   0  15   2      958.18     1085.58    112.62 o 
   1  15   2      605.01      643.53     53.26 o 
   2  15   2      253.23      285.96     38.00 o 
   3  15   2     1263.22     1311.94    117.33 o 
 -17   1   3       76.26      170.13     35.99 o 
 -16   1   3        1.46       48.35     21.77 o 
 -15   1   3        4.17       -0.10     18.58 o 
 -14   1   3       93.13      129.18     22.42 o 
 -13   1   3      500.29      480.64     32.36 o 
 -12   1   3       38.62       69.33     16.72 o 
 -11   1   3       90.56      115.86     17.86 o 
 -10   1   3      150.47       62.04      9.36 o 
  -9   1   3      177.91       90.34      9.60 o 
  -8   1   3     1323.25     1318.21     29.53 o 
  -7   1   3      676.29     1114.49     19.58 o 
  -6   1   3       29.24      174.42      5.76 o 
  -5   1   3      273.13       53.41      2.79 o 
  -4   1   3     1521.74     1698.53     23.12 o 
  -3   1   3     1765.40     1018.56     17.32 o 
  -2   1   3     7927.33     6016.14     80.82 o 
  -1   1   3      265.07     1036.24     17.70 o 
   0   1   3      570.57      959.22     17.00 o 
   1   1   3    33967.20    33164.37    451.31 o 
   2   1   3     2453.31     1220.43     29.16 o 
   3   1   3     1213.07     1265.12     16.94 o 
   4   1   3     1072.40      656.36     14.85 o 
   5   1   3     4174.30     3331.90     43.14 o 
   6   1   3     2140.81     1883.96     22.57 o 
   7   1   3       17.19       55.27      4.19 o 
   8   1   3      669.52      421.14     10.86 o 
   9   1   3     1522.01     1301.19     24.02 o 
  10   1   3      385.26      349.90     13.91 o 
  11   1   3      265.41      229.19     13.17 o 
  12   1   3      957.38      954.12     34.84 o 
  13   1   3      429.14      472.29     23.76 o 
  14   1   3       61.32       65.42     13.47 o 
  15   1   3      361.75      289.93     36.71 o 
  16   1   3      164.96      181.34     33.24 o 
  17   1   3      113.97       92.43     29.51 o 
 -17   2   3       52.43       55.93     22.80 o 
 -16   2   3       12.93       41.02     21.18 o 
 -15   2   3       44.33       88.19     22.92 o 
 -14   2   3        5.58       41.59     17.13 o 
 -13   2   3        9.29       28.70     16.45 o 
 -12   2   3       93.53       41.10     15.21 o 
 -11   2   3      158.25      121.72     19.19 o 
 -10   2   3      432.55      399.43     28.30 o 
  -9   2   3      140.84       93.11      7.97 o 
  -8   2   3      864.47      571.12     21.09 o 
  -7   2   3     3196.99     2967.85     41.31 o 
  -6   2   3        5.30       34.23      3.35 o 
  -5   2   3     1171.85     1011.62     13.77 o 
  -4   2   3     6243.41     5016.97     59.80 o 
  -3   2   3     2494.98     1558.68     22.34 o 
  -2   2   3      119.10      117.86      4.22 o 
  -1   2   3    10148.19     9323.16    131.46 o 
   0   2   3     1568.74      397.18     15.30 o 
   1   2   3    16007.80    17332.56    238.05 o 
   2   2   3    12126.01    13358.56    173.65 o 
   3   2   3     5745.31     4222.39     52.47 o 
   4   2   3     7109.07     6607.79     72.71 o 
   5   2   3        1.64        6.13      3.02 o 
   6   2   3     8675.29     8584.10     87.67 o 
   7   2   3     4796.13     4320.09     56.75 o 
   8   2   3      333.18      255.01      8.94 o 
   9   2   3       78.08       62.82      6.92 o 
  10   2   3     2887.52     2613.51     73.36 o 
  11   2   3      139.03      128.66     12.41 o 
  12   2   3      549.56      603.18     25.41 o 
  13   2   3       10.16       16.86     11.48 o 
  14   2   3       53.08       64.30     17.47 o 
  15   2   3      123.88      162.60     30.59 o 
  16   2   3      247.41      196.72     34.71 o 
  17   2   3        2.95       25.18     25.94 o 
 -17   3   3       48.98       34.72     27.03 o 
 -16   3   3        8.59       10.18     19.18 o 
 -15   3   3       21.81       21.81     22.54 o 
 -14   3   3       22.55       34.27     19.09 o 
 -13   3   3        1.49       20.89     17.31 o 
 -12   3   3        2.32      -17.41     10.54 o 
 -11   3   3       95.19      126.36     15.53 o 
 -10   3   3        1.35        8.70     10.76 o 
  -9   3   3       63.73       46.35      7.46 o 
  -8   3   3       78.91      127.82      7.53 o 
  -7   3   3      360.85      472.35     11.82 o 
  -6   3   3       91.96      106.24      5.65 o 
  -5   3   3      292.87      309.06      7.18 o 
  -4   3   3      117.88       64.68      3.37 o 
  -3   3   3      205.75      252.79      6.05 o 
  -2   3   3     1682.32     1814.48     27.26 o 
  -1   3   3      542.80     1058.97     16.99 o 
   0   3   3      489.78      668.31     14.28 o 
   1   3   3      199.81      112.76      8.96 o 
   2   3   3      125.88       68.51      3.92 o 
   3   3   3     1689.83     2011.67     25.70 o 
   4   3   3      656.25      661.20     10.26 o 
   5   3   3      195.93      210.72      6.07 o 
   6   3   3      168.47      196.20      6.43 o 
   7   3   3     1489.12     1641.37     28.39 o 
   8   3   3      407.55      401.70     10.17 o 
   9   3   3      931.91      975.47     25.45 o 
  10   3   3      922.86     1036.26     26.69 o 
  11   3   3      194.10      156.54     14.68 o 
  12   3   3       11.93       19.35     10.75 o 
  13   3   3       86.24       91.77     13.43 o 
  14   3   3       86.56       16.69     35.45 o 
  15   3   3       46.06       33.88     36.50 o 
  16   3   3       76.48       74.07     27.85 o 
  17   3   3       18.34       47.03     26.71 o 
 -17   4   3      231.68      326.69     43.82 o 
 -16   4   3        2.72       10.82     37.76 o 
 -15   4   3       78.24      160.21     36.20 o 
 -14   4   3      532.99      647.84     55.84 o 
 -13   4   3      113.41       89.13     21.37 o 
 -12   4   3      469.81      536.99     38.28 o 
 -11   4   3     1610.39     1484.72     62.58 o 
 -10   4   3       40.89       21.63     17.50 o 
  -9   4   3       31.81       48.89     18.95 o 
  -8   4   3     5315.30     4993.00     98.11 o 
  -7   4   3      218.52       78.17      6.77 o 
  -6   4   3      106.44      223.48      8.13 o 
  -5   4   3     2781.72     2206.25     29.65 o 
  -4   4   3     4102.07     3173.02     39.61 o 
  -3   4   3      427.81      890.64     14.17 o 
  -2   4   3     1022.67     1023.07     16.85 o 
  -1   4   3     2221.61     1611.17     25.48 o 
   0   4   3      238.54       45.14      3.77 o 
   1   4   3       37.14      150.07      4.21 o 
   2   4   3      112.49      282.05      7.23 o 
   3   4   3      784.70      437.52     12.68 o 
   4   4   3      116.23       19.60      5.03 o 
   5   4   3     1740.67     1895.73     24.99 o 
   6   4   3      209.71      116.63      5.69 o 
   7   4   3     2598.62     2197.91     30.19 o 
   8   4   3     1058.99     1039.64     20.74 o 
   9   4   3      112.70      155.09     11.18 o 
  10   4   3     1988.76     2023.60     54.89 o 
  11   4   3     1601.19     1700.60     46.84 o 
  12   4   3       98.03      129.63     17.18 o 
  13   4   3      224.26      323.24     29.76 o 
  14   4   3      435.39      546.11     65.74 o 
  15   4   3      172.86      146.54     30.10 o 
  16   4   3       51.68       69.94     27.29 o 
 -16   5   3      241.83      324.22     64.68 o 
 -15   5   3      186.15      277.14     40.74 o 
 -14   5   3       13.46       30.43     26.15 o 
 -13   5   3      657.17      810.04     60.79 o 
 -12   5   3     1128.79     1113.19     55.41 o 
 -11   5   3        9.70        5.68     14.61 o 
 -10   5   3      633.19      616.03     53.81 o 
  -9   5   3     2557.61     2297.81     68.22 o 
  -8   5   3       41.11       24.34      6.98 o 
  -7   5   3     1170.37     1030.64     27.11 o 
  -6   5   3     2271.66     1519.79     25.06 o 
  -5   5   3      421.25      134.21      4.41 o 
  -4   5   3      510.73      547.03     10.37 o 
  -3   5   3     1467.07      791.14     22.65 o 
  -2   5   3      284.18       36.49      7.21 o 
  -1   5   3       31.29        5.77      2.52 o 
   0   5   3      809.87      766.25     13.22 o 
   1   5   3      970.20      518.01     11.14 o 
   2   5   3     2469.29     1901.31     28.40 o 
   3   5   3        6.21       27.94      4.05 o 
   4   5   3      647.81      562.75     11.30 o 
   5   5   3     3928.49     3411.63     48.91 o 
   6   5   3     2782.21     2523.63     38.58 o 
   7   5   3      205.27      220.11     10.40 o 
   8   5   3     1076.74      931.09     22.11 o 
   9   5   3     2261.05     2250.96     41.35 o 
  10   5   3     1163.12     1243.36     33.81 o 
  11   5   3       41.10       32.29     12.59 o 
  12   5   3      856.84      959.18     33.40 o 
  13   5   3      449.95      556.18     45.94 o 
  14   5   3        1.86        9.93     24.08 o 
  15   5   3      377.17      451.58     45.40 o 
  16   5   3      284.27      364.22     41.22 o 
 -16   6   3       29.03       73.67     36.24 o 
 -15   6   3       42.45       75.86     24.02 o 
 -14   6   3      324.39      334.82     42.52 o 
 -13   6   3        5.92        0.82     22.35 o 
 -12   6   3      142.87      163.77     47.89 o 
 -11   6   3      253.03      274.20     25.74 o 
 -10   6   3       82.75       53.54     15.15 o 
  -9   6   3     1576.19     1627.92     53.82 o 
  -8   6   3      157.59      137.49     12.68 o 
  -7   6   3      411.11      267.92     12.56 o 
  -6   6   3      923.95     1115.25     23.22 o 
  -5   6   3      952.45      888.13     15.72 o 
  -4   6   3       84.92       23.09      5.12 o 
  -3   6   3       11.10       33.45      4.15 o 
  -2   6   3      470.32      441.24     12.28 o 
  -1   6   3       22.07       61.56      4.63 o 
   0   6   3      125.52      166.99      5.93 o 
   1   6   3      212.83      246.82      7.13 o 
   2   6   3      253.79      300.31     10.54 o 
   3   6   3      293.37      320.98     10.13 o 
   4   6   3      282.67      318.27      9.71 o 
   5   6   3      479.65      471.67     12.65 o 
   6   6   3      467.10      445.13     13.69 o 
   7   6   3      739.91      764.56     19.56 o 
   8   6   3     2723.71     2901.87     49.99 o 
   9   6   3      448.91      495.87     18.68 o 
  10   6   3      192.01      291.67     35.98 o 
  11   6   3     1992.56     2138.84     55.62 o 
  12   6   3      683.01      782.87     74.19 o 
  13   6   3       65.99      116.32     27.50 o 
  14   6   3      485.95      544.92     48.48 o 
  15   6   3      106.21      136.16     31.20 o 
 -15   7   3      203.89      206.67     38.28 o 
 -14   7   3        7.58      -13.58     22.51 o 
 -13   7   3        1.45       -0.98     31.52 o 
 -12   7   3      201.96      168.85     32.50 o 
 -11   7   3       56.96       63.07     19.58 o 
 -10   7   3       22.41       34.82     11.11 o 
  -9   7   3       15.96        8.54     10.80 o 
  -8   7   3      278.17      334.45     31.10 o 
  -7   7   3        8.29        8.97      7.22 o 
  -6   7   3       86.73       93.29      7.73 o 
  -5   7   3     2649.79     2773.76     42.15 o 
  -4   7   3     1501.46     1650.04     30.41 o 
  -3   7   3     1261.27     1353.35     26.11 o 
  -2   7   3     3111.17     2929.68     51.09 o 
  -1   7   3     4308.93     4162.57     69.26 o 
   0   7   3      385.79      463.62     20.63 o 
   1   7   3     5381.04     5039.71     70.69 o 
   2   7   3     3090.41     2614.43     40.89 o 
   3   7   3       44.87       89.92      6.67 o 
   4   7   3     3580.28     3588.64     48.50 o 
   5   7   3     2460.01     2022.41     34.69 o 
   6   7   3       45.57       32.12      6.82 o 
   7   7   3      528.04      571.19     17.48 o 
   8   7   3     1064.28      910.35     24.86 o 
   9   7   3        6.19       19.33      8.37 o 
  10   7   3       45.13       27.05     10.31 o 
  11   7   3       89.46      101.37     26.85 o 
  12   7   3       12.92       -3.94     23.08 o 
  13   7   3        0.61       20.47     23.20 o 
  14   7   3       59.48       65.48     38.79 o 
  15   7   3       23.59       18.72     36.71 o 
 -15   8   3        4.90       14.12     26.27 o 
 -14   8   3      193.50      140.36     48.11 o 
 -13   8   3        6.31       16.10     27.42 o 
 -12   8   3       75.62       91.13     28.99 o 
 -11   8   3      361.82      315.24     31.04 o 
 -10   8   3       11.05       -0.08     15.76 o 
  -9   8   3      537.47      586.99     56.01 o 
  -8   8   3       56.92       70.63     11.51 o 
  -7   8   3      310.75      334.65     18.27 o 
  -6   8   3     2328.76     2384.54     40.39 o 
  -5   8   3      159.90      207.43     11.18 o 
  -4   8   3     2129.39     1952.48     39.37 o 
  -3   8   3     7323.84     7246.91    108.88 o 
  -2   8   3      531.42      483.11     14.26 o 
  -1   8   3     1237.54     1121.44     25.13 o 
   0   8   3    11418.54    11092.71    172.48 o 
   1   8   3      401.86      244.77     11.75 o 
   2   8   3      978.75     1038.77     22.78 o 
   3   8   3     8197.82     8048.23    105.27 o 
   4   8   3     1916.18     1626.31     26.34 o 
   5   8   3     1186.42     1294.40     27.08 o 
   6   8   3     3027.23     3087.20     52.24 o 
   7   8   3     2331.36     2166.89     43.96 o 
   8   8   3       10.55       13.90      9.37 o 
   9   8   3     1139.09     1061.53     31.60 o 
  10   8   3       47.03       79.65     24.64 o 
  11   8   3      490.77      577.89     48.61 o 
  12   8   3      129.65      142.83     30.04 o 
  13   8   3      144.08      136.51     31.41 o 
  14   8   3        3.63       16.67     24.88 o 
 -14   9   3       24.15       15.14     38.35 o 
 -13   9   3       57.93       31.83     25.70 o 
 -12   9   3       15.81       18.47     24.04 o 
 -11   9   3       58.97       73.77     22.10 o 
 -10   9   3      336.96      380.83     32.63 o 
  -9   9   3       26.13       12.84     16.42 o 
  -8   9   3      366.43      409.97     56.62 o 
  -7   9   3      706.52      784.27     69.34 o 
  -6   9   3       78.07       84.63      9.16 o 
  -5   9   3      417.22      391.18     16.35 o 
  -4   9   3      262.16      271.20     13.94 o 
  -3   9   3       20.74       28.06      7.96 o 
  -2   9   3      301.45      290.99     15.57 o 
  -1   9   3     2062.97     1917.59     39.35 o 
   0   9   3     1346.05     1626.10     33.72 o 
   1   9   3      799.52      853.89     22.27 o 
   2   9   3     3192.38     3142.17     56.72 o 
   3   9   3       12.91        7.69      6.45 o 
   4   9   3     2460.14     2687.80     62.72 o 
   5   9   3     1223.55     1258.33     32.95 o 
   6   9   3       29.99       36.78     10.11 o 
   7   9   3      538.57      598.98     23.21 o 
   8   9   3      648.58      677.25     29.46 o 
   9   9   3      158.83      146.10     22.06 o 
  10   9   3      309.69      265.42     35.45 o 
  11   9   3       47.99       49.17     24.12 o 
  12   9   3      139.81      111.69     29.77 o 
  13   9   3       73.81       42.56     25.75 o 
 -13  10   3      161.93      185.17     50.33 o 
 -12  10   3       86.23      120.14     44.87 o 
 -11  10   3      707.73      936.51     89.05 o 
 -10  10   3      193.35      266.53     57.69 o 
  -9  10   3      699.07      624.67     50.25 o 
  -8  10   3     1042.88     1102.13    220.38 o 
  -7  10   3      370.19      413.99     41.00 o 
  -6  10   3     1433.69     1383.33     67.32 o 
  -5  10   3     1013.83     1122.50     28.90 o 
  -4  10   3       17.46       24.03      8.60 o 
  -3  10   3      618.12      632.58     20.52 o 
  -2  10   3      744.08      795.21     24.11 o 
  -1  10   3      751.09      816.30     24.82 o 
   0  10   3      638.81      718.35     21.62 o 
   1  10   3       13.91       14.06      8.87 o 
   2  10   3      586.20      581.34     24.46 o 
   3  10   3      618.05      687.65     26.73 o 
   4  10   3      136.59      136.70     16.12 o 
   5  10   3     1170.43     1161.81     36.18 o 
   6  10   3      102.38      115.96     17.36 o 
   7  10   3      318.89      400.87     39.73 o 
   8  10   3     1174.68     1099.60     60.56 o 
   9  10   3      262.22      238.46     33.18 o 
  10  10   3      395.79      477.12     45.83 o 
  11  10   3      731.18      716.52     53.63 o 
  12  10   3      140.89      154.61     32.86 o 
  13  10   3      226.95      267.83     38.68 o 
 -12  11   3      555.39      622.00     78.70 o 
 -11  11   3       50.96       85.12     28.63 o 
 -10  11   3      988.76     1110.83     67.66 o 
  -9  11   3      894.46     1162.01     86.18 o 
  -8  11   3        0.99       -2.68     20.49 o 
  -7  11   3     1123.93     1074.33     61.55 o 
  -6  11   3      974.59     1265.22    106.46 o 
  -5  11   3       28.86       19.53     15.43 o 
  -4  11   3     1260.94     1361.04     41.55 o 
  -3  11   3      918.07      973.13     36.31 o 
  -2  11   3      161.77      133.92     21.23 o 
  -1  11   3      146.31      132.12     20.00 o 
   0  11   3      488.95      499.48     22.98 o 
   1  11   3       25.56        5.22     10.68 o 
   2  11   3      229.53      229.91     21.58 o 
   3  11   3      274.42      321.60     24.85 o 
   4  11   3      220.98      151.97     26.86 o 
   5  11   3      192.40      293.03     75.94 o 
   6  11   3     1448.93     1489.82    136.34 o 
   7  11   3      853.55      746.57     76.26 o 
   8  11   3       31.29      100.74     59.68 o 
   9  11   3     1516.15     1678.79    120.00 o 
  10  11   3      623.21      649.13     82.05 o 
  11  11   3        3.16       53.82     41.41 o 
 -10  12   3       62.79       92.69     29.71 o 
  -9  12   3      361.38      336.30     42.12 o 
  -8  12   3     1017.15     1040.82     64.36 o 
  -7  12   3       40.32       79.84     26.52 o 
  -6  12   3      552.32      568.99     81.74 o 
  -5  12   3     1121.32     1160.67     61.09 o 
  -4  12   3        7.78       17.32     21.12 o 
  -3  12   3      746.70      844.50     36.80 o 
  -2  12   3      509.72      543.54     36.37 o 
  -1  12   3       10.08       -2.12     14.08 o 
   0  12   3      266.52      247.65     22.36 o 
   1  12   3      370.22      397.19     38.45 o 
   2  12   3      556.67      470.75     42.51 o 
   3  12   3      117.07       75.75     25.22 o 
   4  12   3        7.02        5.04     20.27 o 
   5  12   3      400.40      352.02     38.76 o 
   6  12   3      299.78      230.27     34.32 o 
   7  12   3      111.49      151.80     30.81 o 
   8  12   3      882.84      920.05     58.76 o 
   9  12   3       94.56       15.96     38.18 o 
  10  12   3      109.10      646.66     86.86 o 
  -9  13   3       45.89       49.61     43.57 o 
  -8  13   3       39.58       88.30     46.60 o 
  -7  13   3      244.41      168.83     56.37 o 
  -6  13   3       16.82       29.39     39.51 o 
  -5  13   3      417.49      547.44     80.01 o 
  -4  13   3      596.81      625.73     48.79 o 
  -3  13   3       29.02       16.94     21.90 o 
  -2  13   3     1216.28     1221.32    143.31 o 
  -1  13   3      996.43     1120.71    110.88 o 
   0  13   3       27.85      -11.05     24.67 o 
   1  13   3      882.15      831.76     61.90 o 
   2  13   3     1309.90     1382.56     69.72 o 
   3  13   3      174.04      142.91     29.50 o 
   4  13   3      582.74      599.33     65.89 o 
   5  13   3      396.62      351.73     72.78 o 
   6  13   3       65.66       82.76     28.38 o 
   7  13   3     1280.33     1246.11     69.40 o 
   8  13   3        5.20      -10.33     36.97 o 
  -6  14   3      871.35     1028.24    112.24 o 
  -5  14   3      150.11       53.98     44.27 o 
  -4  14   3      179.41      254.37     36.00 o 
  -3  14   3     2121.45     2073.41     97.88 o 
  -2  14   3      241.59      222.49     45.16 o 
  -1  14   3      861.92     1042.23     60.90 o 
   0  14   3     2085.34     2283.55     99.03 o 
   1  14   3      574.06      581.18     61.06 o 
   2  14   3      952.50      966.50     59.31 o 
   3  14   3     1577.73     1762.40     82.06 o 
   4  14   3      329.87      391.62     43.58 o 
   5  14   3      570.66      582.08     66.90 o 
   6  14   3     1084.31     1155.08    116.30 o 
  -2  15   3      892.68      905.64    117.44 o 
  -1  15   3      575.25      583.81     50.70 o 
   0  15   3        0.41      -15.34     34.31 o 
   1  15   3     1292.53     1309.17     68.95 o 
 -17   0   4      547.48      613.64     56.15 o 
 -16   0   4     1948.06     2277.61    101.85 o 
 -15   0   4      989.81     1011.60     63.34 o 
 -14   0   4     1058.74      997.38     61.85 o 
 -13   0   4     8867.08     7367.89   1018.64 o 
 -12   0   4     1994.06     1014.75     88.23 o 
 -11   0   4     4857.02     2831.65    161.76 o 
 -10   0   4    21349.15    18567.88   1274.78 o 
  -9   0   4     8989.93     8343.37    227.34 o 
  -8   0   4     3525.41     3888.38     87.72 o 
  -7   0   4    25579.92    27236.20    416.35 o 
  -6   0   4     8252.51     8204.83    119.22 o 
  -5   0   4     1730.91     2632.61     50.78 o 
  -4   0   4     5918.76     7616.09    149.20 o 
  -3   0   4        7.85        2.97      5.14 o 
  -2   0   4     9419.15    13917.04    256.39 o 
  -1   0   4        8.05      260.32     11.82 o 
   0   0   4     2945.52     2468.58     50.32 o 
   1   0   4     7821.53    10838.34    198.98 o 
   2   0   4     2132.13      989.38     42.66 o 
   3   0   4    15553.02    14196.94    295.71 o 
   4   0   4     5329.83     5722.12     98.13 o 
   5   0   4     5174.77     4797.14    112.69 o 
   6   0   4    24136.64    23937.48    445.70 o 
   7   0   4    13204.31    13297.46    229.24 o 
   8   0   4     2056.72     2323.83     56.61 o 
   9   0   4    16949.87    17565.06    341.90 o 
  10   0   4     9696.83     9992.65    228.82 o 
  11   0   4       62.99      109.57     16.60 o 
  12   0   4     7255.64     8015.95    188.00 o 
  13   0   4     5223.89     5296.27    162.80 o 
  14   0   4       77.27       36.75     33.71 o 
  15   0   4     2512.99     2324.86    137.39 o 
  16   0   4     1704.26     1825.42    120.96 o 
  17   0   4       12.56      -41.46     34.45 o 
 -17   1   4     1487.57     1713.45    112.83 o 
 -16   1   4       12.27       43.53     19.35 o 
 -15   1   4     1687.74     1758.17     60.58 o 
 -14   1   4     2526.63     2436.14     74.13 o 
 -13   1   4      129.05       80.05     21.37 o 
 -12   1   4     4282.36     2085.64     95.32 o 
 -11   1   4     3656.88     2869.51    141.85 o 
 -10   1   4        0.55       38.46     22.47 o 
  -9   1   4     3938.88     3419.71     57.19 o 
  -8   1   4     4513.99     3798.17     60.81 o 
  -7   1   4      150.08      290.77     10.89 o 
  -6   1   4     5324.78     5653.02     61.64 o 
  -5   1   4     3295.02     3140.13     41.21 o 
  -4   1   4     2079.35     2874.55     40.46 o 
  -3   1   4     5820.28     7153.66     91.36 o 
  -2   1   4      521.79      842.24     17.47 o 
  -1   1   4     4408.38     5031.81     67.63 o 
   0   1   4    13693.02    18386.64    252.71 o 
   1   1   4     1184.69      828.72     15.58 o 
   2   1   4    13612.98    14817.63    239.46 o 
   3   1   4    10367.97    12991.11    331.17 o 
   4   1   4     2284.01     1776.91     23.52 o 
   5   1   4    15153.03    16461.48    184.17 o 
   6   1   4     5421.63     6463.96     92.04 o 
   7   1   4     3550.48     3697.54     53.49 o 
   8   1   4    14343.31    15355.49    226.35 o 
   9   1   4      660.72      653.34     19.50 o 
  10   1   4     2750.96     3239.59     61.17 o 
  11   1   4     8660.12     8862.02    145.16 o 
  12   1   4      473.18      361.73     17.11 o 
  13   1   4     2525.94     2607.39     65.46 o 
  14   1   4     3812.14     3484.30    129.04 o 
  15   1   4      140.67      130.88     29.76 o 
  16   1   4      646.09      554.39     49.16 o 
  17   1   4     1207.24     1028.44     63.31 o 
 -17   2   4      235.05      305.12     34.18 o 
 -16   2   4      948.70      957.18     56.81 o 
 -15   2   4      398.91      344.12     29.75 o 
 -14   2   4      600.23      719.17     40.07 o 
 -13   2   4     2639.65     2082.07    132.55 o 
 -12   2   4      447.40      306.23     30.15 o 
 -11   2   4     2750.21     2580.93    159.96 o 
 -10   2   4     4760.41     4398.67    102.09 o 
  -9   2   4      232.99      226.19     13.11 o 
  -8   2   4     9359.08     9318.02    126.29 o 
  -7   2   4     9128.79     9186.59    106.23 o 
  -6   2   4      193.37      132.27      6.85 o 
  -5   2   4    31250.00    32417.96    352.25 o 
  -4   2   4    12325.48    12372.93    165.63 o 
  -3   2   4      922.29      878.77     16.42 o 
  -2   2   4    24588.21    24593.71    341.53 o 
  -1   2   4    12737.93    13061.93    198.97 o 
   0   2   4     2543.30     2867.88     44.40 o 
   1   2   4    42338.50    44940.00   1176.44 o 
   2   2   4     6359.27     5568.04    108.95 o 
   3   2   4     6300.56     8047.08    101.40 o 
   4   2   4    16117.37    17695.39    205.00 o 
   5   2   4     9816.97    10104.74    115.87 o 
   6   2   4     5960.45     7915.16     98.13 o 
   7   2   4     8267.41     8811.07    114.81 o 
   8   2   4      493.24      389.96     14.40 o 
   9   2   4     4123.04     5058.55     88.09 o 
  10   2   4     2999.57     3059.59     58.83 o 
  11   2   4       28.04        6.69      8.40 o 
  12   2   4     3831.85     4008.99     88.45 o 
  13   2   4     1884.69     1770.19     68.17 o 
  14   2   4      525.74      650.31     49.97 o 
  15   2   4      906.61      897.82    105.19 o 
  16   2   4      608.12      409.71     43.30 o 
 -17   3   4     1045.59      930.43     64.76 o 
 -16   3   4      111.84       71.01     29.82 o 
 -15   3   4      481.53      395.71     38.94 o 
 -14   3   4      476.97      315.91     27.98 o 
 -13   3   4       24.85       11.35     15.12 o 
 -12   3   4     1993.40     1866.92    102.11 o 
 -11   3   4      911.74      753.46     33.10 o 
 -10   3   4     2655.07     2646.69     68.99 o 
  -9   3   4     4939.49     4834.65     88.68 o 
  -8   3   4     1076.40     1265.59     32.01 o 
  -7   3   4     8828.09     8026.11    108.15 o 
  -6   3   4    17742.57    17070.78    196.32 o 
  -5   3   4     2501.69     2947.92     36.41 o 
  -4   3   4    30884.94    30153.56    373.53 o 
  -3   3   4    26734.32    24272.59    316.78 o 
  -2   3   4     4054.34     3956.71     48.94 o 
  -1   3   4    26498.30    27717.47    357.83 o 
   0   3   4    61903.22    59002.04    834.96 o 
   1   3   4     2962.00     1930.37     29.60 o 
   2   3   4    19027.41    22201.22    273.30 o 
   3   3   4    24572.03    23773.28    288.88 o 
   4   3   4     4358.35     3242.59     42.77 o 
   5   3   4     4814.33     6365.95     79.59 o 
   6   3   4    13429.38    14090.43    159.74 o 
   7   3   4      171.00       35.23      4.05 o 
   8   3   4     1815.03     2271.99     42.09 o 
   9   3   4     1193.70     1331.96     48.08 o 
  10   3   4      462.96      335.00     18.27 o 
  11   3   4      788.20      756.52     26.34 o 
  12   3   4       13.06       21.76     11.49 o 
  13   3   4      223.56      242.41     22.92 o 
  14   3   4        1.08       -3.30     21.73 o 
  15   3   4      258.36      336.14     73.25 o 
  16   3   4      818.55      847.20     82.07 o 
 -16   4   4     1453.53     1332.12     91.17 o 
 -15   4   4      435.52      340.70     58.79 o 
 -14   4   4      193.65      184.59     36.08 o 
 -13   4   4     2098.00     1762.51     78.78 o 
 -12   4   4      229.59      176.14     18.08 o 
 -11   4   4     2213.58     2229.76     62.43 o 
 -10   4   4     3894.25     3965.33     93.82 o 
  -9   4   4      392.99      302.49     22.34 o 
  -8   4   4     6580.39     6479.27     96.30 o 
  -7   4   4     9782.39     9872.02    164.13 o 
  -6   4   4     1413.57     1208.92     22.70 o 
  -5   4   4    27212.42    26920.43    308.26 o 
  -4   4   4    15305.49    15320.95    206.72 o 
  -3   4   4      724.66      674.47     10.85 o 
  -2   4   4    37515.68    39011.41    510.40 o 
  -1   4   4    22814.19    22852.96    320.13 o 
   0   4   4        2.23       25.28      6.82 o 
   1   4   4    30263.48    32120.83    490.89 o 
   2   4   4    10447.00     9603.59    128.36 o 
   3   4   4      861.22     1214.64     24.35 o 
   4   4   4    12741.87    13672.41    195.88 o 
   5   4   4     6688.60     6408.68     84.12 o 
   6   4   4     1827.43     2433.58     34.09 o 
   7   4   4     7698.89     8416.28    111.08 o 
   8   4   4      639.09      595.19     18.32 o 
   9   4   4      443.12      553.23     21.23 o 
  10   4   4     1597.35     1531.48     39.00 o 
  11   4   4       92.08      141.98     13.92 o 
  12   4   4      912.14      897.20     38.64 o 
  13   4   4      389.29      337.43     37.50 o 
  14   4   4     1031.09     1241.49     95.42 o 
  15   4   4     1141.05     1140.02     91.37 o 
  16   4   4      143.38       93.76     31.34 o 
 -16   5   4       34.07       56.46     30.45 o 
 -15   5   4     1023.39     1093.17     69.56 o 
 -14   5   4     1282.32     1143.77    104.86 o 
 -13   5   4        5.20       -6.57     16.04 o 
 -12   5   4     2666.97     2399.91    119.89 o 
 -11   5   4     2523.43     2539.14     91.51 o 
 -10   5   4      290.06      251.81     42.99 o 
  -9   5   4     3646.88     3758.93     88.45 o 
  -8   5   4     3424.30     3420.00     69.36 o 
  -7   5   4      538.05      537.88     14.32 o 
  -6   5   4     6135.24     6207.80     76.03 o 
  -5   5   4     1148.39     1184.57     18.42 o 
  -4   5   4     2449.80     2763.97     41.55 o 
  -3   5   4     6513.36     6807.18     95.35 o 
  -2   5   4      116.83       86.80      6.06 o 
  -1   5   4     4391.85     5123.54     72.57 o 
   0   5   4     7106.43     7937.99    126.80 o 
   1   5   4      577.58      629.70     18.34 o 
   2   5   4     6474.72     7246.59    100.23 o 
   3   5   4     5293.34     5967.94     89.45 o 
   4   5   4     1871.65     1947.67     30.16 o 
   5   5   4    10394.04    10699.61    137.92 o 
   6   5   4     4250.23     4656.77     65.00 o 
   7   5   4     1564.56     1636.50     32.83 o 
   8   5   4     9461.02     9693.09    154.61 o 
   9   5   4     2347.50     2301.31     46.43 o 
  10   5   4     1208.24     1285.59     35.27 o 
  11   5   4     4324.70     4457.22     88.30 o 
  12   5   4      943.71      927.61     40.54 o 
  13   5   4      942.37     1015.93     58.46 o 
  14   5   4     2445.78     2516.87    147.54 o 
  15   5   4       30.37       44.94     26.86 o 
  16   5   4      565.19      470.56     66.58 o 
 -16   6   4     1644.64     1768.64     93.60 o 
 -15   6   4      410.85      420.38     62.76 o 
 -14   6   4      555.54      477.11     66.16 o 
 -13   6   4     4450.52     3617.40    612.75 o 
 -12   6   4     1082.61     1136.37     49.15 o 
 -11   6   4     1133.04     1073.27     45.39 o 
 -10   6   4     7558.19     7334.05    180.42 o 
  -9   6   4     1439.64     1464.22     51.31 o 
  -8   6   4      787.58      833.89     30.13 o 
  -7   6   4     8852.39     9049.67    178.83 o 
  -6   6   4     2229.35     2021.70     35.05 o 
  -5   6   4     1327.35     1783.05     33.43 o 
  -4   6   4     3594.29     4278.02     67.50 o 
  -3   6   4      461.10      371.96     12.11 o 
  -2   6   4     1336.59     2166.61     34.76 o 
  -1   6   4      473.21      886.33     16.90 o 
   0   6   4     2069.16     2168.93     33.59 o 
   1   6   4     4514.48     5790.23     81.04 o 
   2   6   4       70.54       36.72      5.35 o 
   3   6   4     8510.67     8245.62    106.62 o 
   4   6   4     5484.45     5763.62     77.24 o 
   5   6   4      603.78      488.33     12.34 o 
   6   6   4    12885.73    12708.64    185.50 o 
   7   6   4     5753.33     5712.51     90.12 o 
   8   6   4     1035.47     1154.31     28.87 o 
   9   6   4    12469.69    12908.65    225.26 o 
  10   6   4     5131.69     5352.94    102.72 o 
  11   6   4      173.84      155.59     20.21 o 
  12   6   4     5284.32     5583.12    141.14 o 
  13   6   4     3900.59     4337.94    270.38 o 
  14   6   4       79.65       31.78     25.25 o 
  15   6   4     1517.03     1540.92     77.11 o 
 -15   7   4     1764.32     1631.36     85.37 o 
 -14   7   4     1724.24     1729.94     88.51 o 
 -13   7   4      338.13      321.40     42.32 o 
 -12   7   4     2842.59     2585.85    141.60 o 
 -11   7   4     4345.62     4328.77    117.76 o 
 -10   7   4       26.69       24.89     13.00 o 
  -9   7   4     2796.26     2776.60     79.93 o 
  -8   7   4     3772.52     3640.48     81.38 o 
  -7   7   4        2.77        9.27      8.45 o 
  -6   7   4     4885.35     5297.77    104.72 o 
  -5   7   4     2813.43     2946.64     51.54 o 
  -4   7   4     1006.22     1454.79     31.90 o 
  -3   7   4     1429.34     1946.94     41.38 o 
  -2   7   4      354.37      539.98     17.61 o 
  -1   7   4     1979.59     2330.88     40.12 o 
   0   7   4     1880.67     2423.40     37.41 o 
   1   7   4     1625.54     1323.70     23.26 o 
   2   7   4     6216.67     6519.69     85.96 o 
   3   7   4     1301.90     1530.96     28.02 o 
   4   7   4     1699.51     1611.84     29.61 o 
   5   7   4     5976.84     5957.83     86.76 o 
   6   7   4     2058.65     2075.88     39.43 o 
   7   7   4     2284.86     2283.95     45.85 o 
   8   7   4     4520.83     4783.81     92.82 o 
   9   7   4      411.89      444.76     20.75 o 
  10   7   4     1465.70     1623.48     48.31 o 
  11   7   4     4113.77     4556.64    119.59 o 
  12   7   4      580.69      786.46    109.41 o 
  13   7   4     1302.83     1296.32     68.81 o 
  14   7   4     2117.76     2429.06     99.71 o 
  15   7   4      300.88      407.80     64.69 o 
 -14   8   4      566.64      489.81     66.44 o 
 -13   8   4     1099.98      948.77     62.63 o 
 -12   8   4       65.69       51.71     47.09 o 
 -11   8   4     1750.01     1633.33     78.19 o 
 -10   8   4     3981.51     3774.74    140.04 o 
  -9   8   4        0.30       -9.61     11.04 o 
  -8   8   4     1090.14     1150.50     36.10 o 
  -7   8   4     4378.17     4405.99    112.87 o 
  -6   8   4      163.24      140.51     11.21 o 
  -5   8   4     3526.38     3624.60     65.30 o 
  -4   8   4     2672.46     3012.61     55.71 o 
  -3   8   4      275.75      316.04     16.76 o 
  -2   8   4     3827.67     4052.87     77.06 o 
  -1   8   4     5392.00     5786.16    105.24 o 
   0   8   4      675.24      738.22     21.53 o 
   1   8   4     8103.90     8395.25    136.64 o 
   2   8   4     2413.54     2453.12     47.11 o 
   3   8   4     1500.61     1609.89     31.92 o 
   4   8   4     3923.95     4092.35     66.08 o 
   5   8   4     2224.03     2176.05     40.20 o 
   6   8   4     4115.40     4019.44     79.14 o 
   7   8   4     3519.59     3606.29     73.15 o 
   8   8   4      250.37      221.99     15.87 o 
   9   8   4     2993.54     2967.08     73.53 o 
  10   8   4     1598.86     1613.41     48.71 o 
  11   8   4       77.35       95.78     26.90 o 
  12   8   4     2039.04     1881.74    130.84 o 
  13   8   4      790.53      839.36     84.43 o 
  14   8   4      167.15      185.36     47.02 o 
 -14   9   4      193.09      130.60     34.26 o 
 -13   9   4       16.32       40.46     26.19 o 
 -12   9   4      511.17      422.75     44.44 o 
 -11   9   4       87.66       76.44     22.22 o 
 -10   9   4      481.77      489.23     36.97 o 
  -9   9   4     2215.46     2248.51     90.45 o 
  -8   9   4        0.30        3.78     14.99 o 
  -7   9   4     1790.37     1765.48     70.95 o 
  -6   9   4     5937.05     5754.36     98.58 o 
  -5   9   4        2.96       21.57      8.41 o 
  -4   9   4     8736.35     8607.04    153.21 o 
  -3   9   4     9599.90     9533.59    168.04 o 
  -2   9   4      169.87      189.04     13.74 o 
  -1   9   4     7475.34     7573.83    135.77 o 
   0   9   4    18652.92    18448.28    346.10 o 
   1   9   4      314.34      270.88     15.45 o 
   2   9   4     3678.27     3785.74     74.34 o 
   3   9   4    10223.82    10112.08    177.83 o 
   4   9   4      870.27      762.26     26.60 o 
   5   9   4     1773.68     1818.22     42.65 o 
   6   9   4     4186.42     4376.54     95.35 o 
   7   9   4      422.12      409.40     23.74 o 
   8   9   4     1034.17      919.07     34.53 o 
   9   9   4      524.02      518.48     27.71 o 
  10   9   4      103.06      117.49     27.39 o 
  11   9   4      276.63      220.87     36.42 o 
  12   9   4       76.88       73.92     32.02 o 
  13   9   4      325.14      384.97     43.62 o 
 -13  10   4      779.58      559.43     81.74 o 
 -12  10   4       34.47       40.53     37.51 o 
 -11  10   4      579.82      584.37     54.34 o 
 -10  10   4      779.71      734.07     71.31 o 
  -9  10   4      114.11       87.24     26.46 o 
  -8  10   4     2873.71     2557.48    171.77 o 
  -7  10   4     2403.48     2394.68    111.36 o 
  -6  10   4      296.74      290.20     20.71 o 
  -5  10   4     7398.09     7200.05    121.14 o 
  -4  10   4     4953.23     4897.38     93.91 o 
  -3  10   4      100.69      138.66     13.06 o 
  -2  10   4     6669.90     6821.28    124.83 o 
  -1  10   4     5398.12     5291.50     99.65 o 
   0  10   4      256.38      288.13     16.50 o 
   1  10   4     5839.17     6291.56    116.00 o 
   2  10   4     3324.15     3441.97     69.54 o 
   3  10   4      353.75      372.39     18.65 o 
   4  10   4     4322.42     4592.95     99.27 o 
   5  10   4     2009.79     2213.65     67.57 o 
   6  10   4       62.97       40.99     15.35 o 
   7  10   4     1720.47     1766.28     88.27 o 
   8  10   4      390.81      425.35     34.71 o 
   9  10   4      140.25      103.98     27.52 o 
  10  10   4      187.18      151.98     48.40 o 
  11  10   4       24.51       47.89     39.37 o 
  12  10   4      314.81      177.00     51.00 o 
 -11  11   4      438.54      382.09     46.34 o 
 -10  11   4       60.85       56.36     26.14 o 
  -9  11   4     1037.70     1037.81    200.69 o 
  -8  11   4      649.07      683.90     99.52 o 
  -7  11   4      381.35      391.29     74.66 o 
  -6  11   4     2134.36     2010.44     88.54 o 
  -5  11   4      615.24      697.44     37.44 o 
  -4  11   4      585.22      545.45     75.14 o 
  -3  11   4     2600.63     2438.79     62.04 o 
  -2  11   4      436.05      406.91     30.01 o 
  -1  11   4      985.73      912.85     32.78 o 
   0  11   4     2717.10     2812.47     79.59 o 
   1  11   4      202.72      148.10     18.78 o 
   2  11   4     1758.52     1730.01     57.28 o 
   3  11   4     2169.82     2405.97     71.85 o 
   4  11   4       14.83       30.30     15.23 o 
   5  11   4     1418.45     1412.51    128.10 o 
   6  11   4     1520.61     1640.78     57.19 o 
   7  11   4      104.82       70.59     25.47 o 
   8  11   4     1599.11     1456.63     73.26 o 
   9  11   4      534.03      561.61     49.28 o 
  10  11   4      100.46       81.33     44.90 o 
  11  11   4      954.60      857.60     94.91 o 
 -10  12   4      959.01      965.37     64.54 o 
  -9  12   4      382.62      438.87     51.45 o 
  -8  12   4      370.21      253.40     41.07 o 
  -7  12   4     1066.17     1071.59     63.49 o 
  -6  12   4      360.92      451.16     88.92 o 
  -5  12   4      599.17      584.05     78.29 o 
  -4  12   4      533.71      533.05     43.01 o 
  -3  12   4       21.71       39.86     21.41 o 
  -2  12   4      341.20      246.79     32.59 o 
  -1  12   4      149.59      102.15     35.73 o 
   0  12   4       24.62       41.62     22.21 o 
   1  12   4      563.25      492.84     43.93 o 
   2  12   4      100.07       84.25     25.10 o 
   3  12   4      852.23      775.99     51.02 o 
   4  12   4      354.69      401.96     40.66 o 
   5  12   4       60.21       49.44     34.33 o 
   6  12   4     2259.28     2226.62    120.13 o 
   7  12   4     1352.91     1397.71     72.39 o 
   8  12   4       77.01       96.58     28.28 o 
   9  12   4     1684.22     1736.68    124.35 o 
  10  12   4     1140.00     1208.02    104.54 o 
  -8  13   4     1112.02     1156.52    109.08 o 
  -7  13   4       10.62       71.54     43.96 o 
  -6  13   4      338.20      316.22     65.24 o 
  -5  13   4      770.99      944.77     96.32 o 
  -4  13   4      134.30       54.02     24.80 o 
  -3  13   4      107.52       97.12     26.28 o 
  -2  13   4       69.81      117.68     44.67 o 
  -1  13   4      191.61       32.34     21.45 o 
   0  13   4      307.06      218.53     32.58 o 
   1  13   4      217.41      181.26     32.15 o 
   2  13   4     1618.46     1452.09    102.58 o 
   3  13   4       51.18       23.23     26.05 o 
   4  13   4      566.15      682.82     52.34 o 
   5  13   4     2221.88     1525.66    112.14 o 
   6  13   4      674.64      533.46     48.85 o 
   7  13   4      878.50     1021.40    104.29 o 
   8  13   4     2034.96     2348.27    124.87 o 
  -6  14   4       53.44       19.66     42.17 o 
  -5  14   4      311.86      421.36     76.18 o 
  -4  14   4      382.41      382.73     71.23 o 
  -3  14   4        0.82      -13.95     21.75 o 
  -2  14   4      566.98      553.26     48.90 o 
  -1  14   4      163.28      154.68     30.72 o 
   0  14   4        1.33       -6.50     32.32 o 
   1  14   4     1305.08     1286.32     69.27 o 
   2  14   4       80.52      121.72     31.00 o 
   3  14   4       38.45       24.95     26.82 o 
   4  14   4      364.58      321.32     41.12 o 
   5  14   4      189.12      214.80     36.88 o 
 -17   1   5        7.74       32.45     19.69 o 
 -16   1   5       12.76       44.40     19.02 o 
 -15   1   5       86.91      126.06     22.40 o 
 -14   1   5      147.10      106.08     20.16 o 
 -13   1   5      131.44       42.83     26.17 o 
 -12   1   5       14.09       11.01     12.03 o 
 -11   1   5      740.01      762.48     52.15 o 
 -10   1   5      369.58      404.93     20.74 o 
  -9   1   5        8.64        9.90      7.14 o 
  -8   1   5      445.80      363.19     10.74 o 
  -7   1   5      233.06      272.63      6.61 o 
  -6   1   5      662.77      475.49      8.04 o 
  -5   1   5     3174.89     2667.90     39.07 o 
  -4   1   5      605.08      356.29      9.86 o 
  -3   1   5        1.25        9.73      3.57 o 
  -2   1   5     4708.65     4287.54     64.28 o 
  -1   1   5     4092.97     3123.12     44.79 o 
   0   1   5     1892.11     1652.37     28.43 o 
   1   1   5       66.10      166.50      7.39 o 
   2   1   5     2552.75     1674.98     30.04 o 
   3   1   5     2722.21     2062.58     41.82 o 
   4   1   5     1673.93     1854.54     24.30 o 
   5   1   5     1241.53      988.02     16.78 o 
   6   1   5     2260.26     1749.79     28.91 o 
   7   1   5      977.86      855.86     20.60 o 
   8   1   5       23.89       36.17      6.90 o 
   9   1   5     3554.71     3469.47     60.33 o 
  10   1   5      411.47      407.08     21.20 o 
  11   1   5      690.02      741.10     44.02 o 
  12   1   5      397.42      433.48     22.77 o 
  13   1   5      581.39      594.71     57.01 o 
  14   1   5      182.71      191.09     35.17 o 
  15   1   5        3.41      -20.49     24.42 o 
  16   1   5       77.28       78.85     40.85 o 
 -17   2   5       45.47       73.27     31.42 o 
 -16   2   5      172.24      205.11     26.13 o 
 -15   2   5        9.38       12.71     22.99 o 
 -14   2   5       32.96       59.96     18.39 o 
 -13   2   5       63.19       59.02     26.37 o 
 -12   2   5       16.51       -7.29     11.11 o 
 -11   2   5      256.97      244.42     19.98 o 
 -10   2   5     1013.79      924.83     31.92 o 
  -9   2   5       10.45       -0.97      8.27 o 
  -8   2   5       29.25       63.03      8.65 o 
  -7   2   5     3969.45     3600.81     50.49 o 
  -6   2   5      537.89      384.71      7.88 o 
  -5   2   5      539.00      612.44     11.82 o 
  -4   2   5     2326.52     1850.39     27.70 o 
  -3   2   5     5464.83     4730.61     66.95 o 
  -2   2   5     1150.40      793.37     16.67 o 
  -1   2   5      721.51      770.86     16.30 o 
   0   2   5     8263.81     7391.74    100.62 o 
   1   2   5     4330.95     3167.23     55.00 o 
   2   2   5      188.46      464.86     14.76 o 
   3   2   5     1060.91      874.03     20.38 o 
   4   2   5     6995.82     6237.05     72.80 o 
   5   2   5      898.85      524.45     11.00 o 
   6   2   5       74.38       77.25      6.18 o 
   7   2   5      137.83       60.02      6.59 o 
   8   2   5     3002.01     2850.12     50.63 o 
   9   2   5      992.64     1019.45     26.84 o 
  10   2   5      444.82      444.77     20.17 o 
  11   2   5      233.46      304.08     17.03 o 
  12   2   5     1167.93     1273.97     39.61 o 
  13   2   5      419.03      329.49     46.83 o 
  14   2   5       15.76      -16.21      8.87 o 
  15   2   5       98.23      139.73     32.65 o 
  16   2   5      271.54      305.72     40.63 o 
 -16   3   5       28.55       28.24     27.68 o 
 -15   3   5       34.29       56.42     23.32 o 
 -14   3   5       22.83        3.56     14.98 o 
 -13   3   5       25.79      -18.40     13.20 o 
 -12   3   5        3.17      -16.99     10.98 o 
 -11   3   5      608.11      536.73     29.02 o 
 -10   3   5      100.86       51.89     12.53 o 
  -9   3   5      144.40      156.21     12.17 o 
  -8   3   5     1004.12      898.68     21.72 o 
  -7   3   5        9.62        7.75      4.75 o 
  -6   3   5      189.72      160.36      6.03 o 
  -5   3   5       35.42       91.40      5.45 o 
  -4   3   5        3.30        1.16      3.09 o 
  -3   3   5      767.68      838.05     19.67 o 
  -2   3   5      904.83     1031.46     18.46 o 
  -1   3   5     1661.42     2488.53     43.65 o 
   0   3   5      832.98      937.84     18.07 o 
   1   3   5     4152.22     5240.06     72.65 o 
   2   3   5      724.56     1212.96     20.63 o 
   3   3   5      569.06      548.86     11.76 o 
   4   3   5      231.40      311.07     11.11 o 
   5   3   5      164.16      270.03     14.12 o 
   6   3   5        0.08       -0.08      4.61 o 
   7   3   5      133.22      125.19      8.50 o 
   8   3   5      297.29      395.81     15.24 o 
   9   3   5       42.77       45.32      8.71 o 
  10   3   5      379.10      319.88     16.71 o 
  11   3   5       55.49      108.02     12.87 o 
  12   3   5        3.75        2.16     15.89 o 
  13   3   5        8.13        5.19     21.88 o 
  14   3   5       40.77       57.44     37.32 o 
  15   3   5       32.43       47.16     27.13 o 
  16   3   5       23.03        8.16     26.16 o 
 -16   4   5       19.23       33.78     29.48 o 
 -15   4   5       45.68       34.85     27.84 o 
 -14   4   5      349.84      338.74     43.88 o 
 -13   4   5       18.32       -1.15     18.36 o 
 -12   4   5      121.52       98.37     17.50 o 
 -11   4   5      284.77      294.87     23.53 o 
 -10   4   5       33.50       42.13     13.30 o 
  -9   4   5      164.72      134.31     11.62 o 
  -8   4   5      354.21      330.75     12.95 o 
  -7   4   5        6.66       11.61      5.10 o 
  -6   4   5       33.90       13.17      3.62 o 
  -5   4   5        0.83        0.90      3.11 o 
  -4   4   5        3.87       21.45      3.50 o 
  -3   4   5       18.06       69.57      4.12 o 
  -2   4   5     1897.86     1706.89     23.95 o 
  -1   4   5     1792.35     2212.53     31.37 o 
   0   4   5     2182.44     1783.02     30.14 o 
   1   4   5      519.15      203.93      7.95 o 
   2   4   5     6612.16     7212.04     98.63 o 
   3   4   5     1617.89     1723.29     30.98 o 
   4   4   5     5045.20     4651.73     72.19 o 
   5   4   5     2323.36     1942.42     30.61 o 
   6   4   5        2.25       14.32      7.40 o 
   7   4   5     3194.11     3191.91     54.41 o 
   8   4   5     2165.71     1831.44     38.56 o 
   9   4   5       52.00       17.98      9.22 o 
  10   4   5      178.37      205.82     15.34 o 
  11   4   5      649.74      624.85     43.21 o 
  12   4   5       17.10       24.21     22.35 o 
  13   4   5       22.43       21.62     23.66 o 
  14   4   5      125.26       96.05     28.03 o 
  15   4   5        4.30       -3.46     24.56 o 
  16   4   5        2.63        6.37     27.22 o 
 -16   5   5      171.22      206.58     38.66 o 
 -15   5   5      113.04      175.90     38.29 o 
 -14   5   5        2.82      -44.35     22.18 o 
 -13   5   5      152.89      192.84     35.08 o 
 -12   5   5      142.18      179.36     23.21 o 
 -11   5   5        6.22        2.68     13.50 o 
 -10   5   5       30.49       -2.39     12.54 o 
  -9   5   5       81.46       45.04     14.09 o 
  -8   5   5       16.44        9.18      7.51 o 
  -7   5   5       35.87       55.69      7.70 o 
  -6   5   5        9.88       41.43      6.21 o 
  -5   5   5       50.14        6.88      5.12 o 
  -4   5   5      394.26      218.27     10.07 o 
  -3   5   5      109.98      117.94      4.71 o 
  -2   5   5      603.83      344.85      8.16 o 
  -1   5   5     3358.36     2644.75     37.57 o 
   0   5   5     1540.82     1197.90     20.71 o 
   1   5   5      174.60      172.55      8.31 o 
   2   5   5     3753.51     3296.48     52.84 o 
   3   5   5     6427.09     5840.88     88.64 o 
   4   5   5      756.74      596.19     15.86 o 
   5   5   5      934.51      974.88     22.15 o 
   6   5   5     3188.89     2904.57     47.53 o 
   7   5   5     2096.91     1876.37     36.79 o 
   8   5   5      209.50      307.33     17.30 o 
   9   5   5      988.47      975.48     29.89 o 
  10   5   5      985.36      990.88     30.40 o 
  11   5   5       23.96       53.36     17.81 o 
  12   5   5      516.26      560.38     47.11 o 
  13   5   5      397.95      456.38     44.45 o 
  14   5   5       23.23       65.50     27.90 o 
  15   5   5       32.84       23.91     35.50 o 
 -15   6   5      129.28       97.48     32.88 o 
 -14   6   5        1.30       -2.77     24.95 o 
 -13   6   5       80.27       57.80     26.87 o 
 -12   6   5      331.29      215.51     45.16 o 
 -11   6   5       60.38       32.28     16.58 o 
 -10   6   5      171.32      156.44     20.60 o 
  -9   6   5       79.02       53.64     10.63 o 
  -8   6   5       30.25       12.48      8.43 o 
  -7   6   5      137.88      151.53     11.56 o 
  -6   6   5       71.23       65.16      7.98 o 
  -5   6   5       88.84      105.64      7.58 o 
  -4   6   5      591.04      693.54     18.60 o 
  -3   6   5       25.84       43.13      6.07 o 
  -2   6   5      386.46      358.22     11.46 o 
  -1   6   5      656.53      782.87     17.65 o 
   0   6   5      122.44      146.55      6.49 o 
   1   6   5     3262.57     3211.58     51.46 o 
   2   6   5     1604.18     1582.96     27.92 o 
   3   6   5        1.54        8.62      5.02 o 
   4   6   5     2479.59     2620.03     45.13 o 
   5   6   5     4878.46     4541.53     72.36 o 
   6   6   5       94.97       46.69      8.44 o 
   7   6   5     1354.99     1525.80     38.13 o 
   8   6   5     1913.25     1812.07     43.38 o 
   9   6   5      247.71      192.66     15.31 o 
  10   6   5      493.46      588.19     28.49 o 
  11   6   5      258.75      227.96     26.05 o 
  12   6   5        6.79        4.61     22.26 o 
  13   6   5      338.68      390.45     42.43 o 
  14   6   5        4.54       -2.15     23.08 o 
  15   6   5       17.54       20.72     38.86 o 
 -15   7   5       24.53       13.50     23.21 o 
 -14   7   5       56.70      114.72     34.69 o 
 -13   7   5       12.67      -19.50     22.52 o 
 -12   7   5       41.67      104.52     30.70 o 
 -11   7   5      284.40      354.16     36.23 o 
 -10   7   5      200.87      169.00     28.36 o 
  -9   7   5     1087.57     1168.72     44.81 o 
  -8   7   5      898.12     1016.83     32.62 o 
  -7   7   5      753.67      685.56     31.61 o 
  -6   7   5      883.31      958.29     39.42 o 
  -5   7   5     2973.76     2869.51     65.99 o 
  -4   7   5      495.88      444.02     17.39 o 
  -3   7   5      886.16     1018.55     35.99 o 
  -2   7   5     1786.72     1667.59     36.85 o 
  -1   7   5     2265.87     1976.71     41.91 o 
   0   7   5     1529.57     1765.91     38.41 o 
   1   7   5      435.66      378.75     16.25 o 
   2   7   5     1003.15      729.53     18.32 o 
   3   7   5        7.42        1.26      5.80 o 
   4   7   5        8.12       -9.75      4.88 o 
   5   7   5        6.64        1.22      9.77 o 
   6   7   5       16.48        0.26      8.20 o 
   7   7   5      455.13      418.05     19.39 o 
   8   7   5      124.69      134.26     13.49 o 
   9   7   5       19.84       12.05     12.29 o 
  10   7   5      469.01      620.77     38.23 o 
  11   7   5      194.91      201.16     26.31 o 
  12   7   5      100.81      105.72     28.26 o 
  13   7   5      376.65      540.29     48.69 o 
  14   7   5      272.23      319.64     39.85 o 
 -14   8   5      135.17       47.29     30.04 o 
 -13   8   5      301.14      466.20     48.58 o 
 -12   8   5      429.24      441.91     45.96 o 
 -11   8   5       13.05       17.15     22.22 o 
 -10   8   5      674.07      852.23     82.54 o 
  -9   8   5     2845.38     2994.35     86.29 o 
  -8   8   5      276.69      247.48     16.74 o 
  -7   8   5      683.20      748.33     36.92 o 
  -6   8   5     5375.71     5121.37     98.67 o 
  -5   8   5        4.99        3.61      7.80 o 
  -4   8   5     1891.46     1904.98     42.41 o 
  -3   8   5     2566.13     2262.32     48.20 o 
  -2   8   5      410.42      296.59     14.90 o 
  -1   8   5     2687.56     2877.97     61.38 o 
   0   8   5     1931.26     1723.94     39.12 o 
   1   8   5      468.44      291.34     14.79 o 
   2   8   5      150.93      210.77     13.20 o 
   3   8   5     1577.76     1580.80     37.69 o 
   4   8   5      250.34      180.25     16.62 o 
   5   8   5      289.82      256.86     14.82 o 
   6   8   5       82.57       64.60     10.76 o 
   7   8   5       38.76       50.86     15.40 o 
   8   8   5      107.47      175.80     17.92 o 
   9   8   5     1046.59     1084.68     47.85 o 
  10   8   5      325.69      212.69     25.85 o 
  11   8   5       39.03      132.52     43.29 o 
  12   8   5      600.59      730.66     83.12 o 
  13   8   5      489.86      470.89     45.56 o 
  14   8   5        2.76       22.57     24.95 o 
 -13   9   5       96.04      149.60     48.42 o 
 -12   9   5       35.45       46.01     28.58 o 
 -11   9   5      290.62      382.88     42.36 o 
 -10   9   5      316.85      432.76     42.10 o 
  -9   9   5       14.45        6.62     14.84 o 
  -8   9   5      355.64      363.16     24.46 o 
  -7   9   5       12.11       -5.14      9.49 o 
  -6   9   5      163.02      139.98     12.20 o 
  -5   9   5      867.61      804.30     25.17 o 
  -4   9   5      345.96      237.06     14.98 o 
  -3   9   5      833.71      955.55     35.81 o 
  -2   9   5     1191.66     1075.04     29.79 o 
  -1   9   5     1087.81      814.79     25.03 o 
   0   9   5      312.95      405.88     17.99 o 
   1   9   5      562.03      509.36     19.90 o 
   2   9   5      247.54      199.09     13.86 o 
   3   9   5      128.63      142.53     12.62 o 
   4   9   5      472.60      478.43     22.06 o 
   5   9   5      322.68      289.66     16.82 o 
   6   9   5      107.34       60.77     15.94 o 
   7   9   5       60.57       29.48     14.01 o 
   8   9   5      120.55       77.29     25.21 o 
   9   9   5      685.47      508.45     45.07 o 
  10   9   5      269.77      320.62     29.98 o 
  11   9   5      158.35      149.11     30.55 o 
  12   9   5      281.84      242.35     35.56 o 
  13   9   5       62.49      109.18     30.81 o 
 -12  10   5      303.28      312.22     41.58 o 
 -11  10   5      132.00      170.94     32.63 o 
 -10  10   5      136.07      129.11     24.44 o 
  -9  10   5      502.01      404.38     71.65 o 
  -8  10   5       17.11       14.51     16.64 o 
  -7  10   5      486.87      434.77     41.44 o 
  -6  10   5      260.36      207.24     19.72 o 
  -5  10   5      352.83      366.49     29.88 o 
  -4  10   5     1336.50     1213.85     33.31 o 
  -3  10   5      204.63      174.14     14.03 o 
  -2  10   5     1168.85     1221.22     33.01 o 
  -1  10   5     1173.71     1075.40     30.43 o 
   0  10   5       20.07        9.96      8.27 o 
   1  10   5     1841.43     1907.08     44.66 o 
   2  10   5     1318.64     1200.71     32.71 o 
   3  10   5        1.36        6.31      9.23 o 
   4  10   5     1937.50     1894.64     51.92 o 
   5  10   5     1391.20     1344.99     60.10 o 
   6  10   5        6.03       30.96     21.47 o 
   7  10   5     1081.33     1034.47     58.90 o 
   8  10   5      897.70      760.12     53.83 o 
   9  10   5        1.00       -3.07     21.43 o 
  10  10   5     1330.36     1286.73    101.08 o 
  11  10   5      320.43      444.26     68.67 o 
  12  10   5       40.38       76.60     42.45 o 
 -11  11   5      120.30      104.53     45.69 o 
 -10  11   5      258.66      300.43     42.35 o 
  -9  11   5        2.84       27.01     23.35 o 
  -8  11   5       80.20       31.26     22.88 o 
  -7  11   5      169.00      104.38     31.25 o 
  -6  11   5        9.91      -20.15     19.66 o 
  -5  11   5       36.05       15.73     20.78 o 
  -4  11   5       86.18      157.56     21.80 o 
  -3  11   5      261.20      287.42     26.70 o 
  -2  11   5        2.75      -25.45     16.37 o 
  -1  11   5      583.84      661.44     36.28 o 
   0  11   5     2746.46     2740.80     99.18 o 
   1  11   5      244.55      154.21     21.92 o 
   2  11   5      876.97      951.53     55.91 o 
   3  11   5     3383.88     3234.87    126.79 o 
   4  11   5      685.93      559.26     47.12 o 
   5  11   5      600.44      358.67     55.55 o 
   6  11   5     2629.77     2534.10    102.56 o 
   7  11   5      602.03      609.68     73.69 o 
   8  11   5      379.30      449.13     44.66 o 
   9  11   5      958.21      998.73     60.96 o 
  10  11   5      588.46      645.11     81.89 o 
 -10  12   5      202.35      187.57     36.34 o 
  -9  12   5      363.13      358.00     49.30 o 
  -8  12   5       14.49       28.16     24.27 o 
  -7  12   5      287.11      316.02     51.76 o 
  -6  12   5      329.46      306.27     39.77 o 
  -5  12   5       51.22       55.87     25.51 o 
  -4  12   5      503.49      526.28     35.69 o 
  -3  12   5       86.65       84.74     25.54 o 
  -2  12   5      286.48      286.38     39.74 o 
  -1  12   5      827.72      886.18     53.27 o 
   0  12   5       77.58       27.99     31.60 o 
   1  12   5      710.88      609.69     47.11 o 
   2  12   5     1049.31      921.54     56.32 o 
   3  12   5        1.25       28.79     27.42 o 
   4  12   5      749.98      808.68     54.83 o 
   5  12   5     1396.62     1318.69    127.61 o 
   6  12   5       19.73       33.08     26.41 o 
   7  12   5     1293.19     1365.81     85.67 o 
   8  12   5      644.90      739.06     56.72 o 
   9  12   5      120.82      175.61     52.62 o 
  -8  13   5      840.14      913.02    110.90 o 
  -7  13   5      112.31       61.65     43.57 o 
  -6  13   5      414.14      574.02     85.58 o 
  -5  13   5      705.10      785.71     96.81 o 
  -4  13   5      338.00      445.68     72.88 o 
  -3  13   5      447.65      394.45     41.41 o 
  -2  13   5      819.17      972.39     58.11 o 
  -1  13   5        3.48       18.90     23.28 o 
   0  13   5      161.92      141.24     30.31 o 
   1  13   5     1117.97     1101.07    118.15 o 
   2  13   5      161.38      120.38     31.22 o 
   3  13   5      296.74      213.78     51.34 o 
   4  13   5      521.28      514.07     49.17 o 
   5  13   5       36.26        1.43     23.64 o 
   6  13   5      394.76      250.72     98.37 o 
   7  13   5       60.38       29.30     33.67 o 
  -5  14   5        0.09       -9.43     40.40 o 
  -4  14   5      887.43     1116.26    105.04 o 
  -3  14   5     1255.02     1559.31     77.05 o 
  -2  14   5       34.74       43.90     28.53 o 
  -1  14   5      770.50      748.14     72.14 o 
   0  14   5      261.19      292.25     57.93 o 
   1  14   5        5.08       12.09     25.78 o 
   2  14   5      995.72      829.73     66.26 o 
   3  14   5       17.08       25.47     26.80 o 
   4  14   5       60.19        5.04     25.73 o 
 -16   0   6     1645.95     1314.96    160.82 o 
 -15   0   6      128.93       97.50     30.47 o 
 -14   0   6     3547.19     1259.39    109.38 o 
 -13   0   6     3628.07     1616.85    121.30 o 
 -12   0   6        5.36      -10.29     18.14 o 
 -11   0   6     3514.39     3034.97     90.81 o 
 -10   0   6     1099.83     1075.04     44.32 o 
  -9   0   6     1177.46     1108.19     45.90 o 
  -8   0   6     2168.51     2306.72     47.87 o 
  -7   0   6      153.33      133.69     10.88 o 
  -6   0   6     8267.46     8866.85    176.46 o 
  -5   0   6     3815.11     4837.36    100.82 o 
  -4   0   6     3997.09     3248.76     67.79 o 
  -3   0   6    14589.09    14744.46    273.98 o 
  -2   0   6     1069.18     1450.17     52.18 o 
  -1   0   6    13707.56    12598.72    273.50 o 
   0   0   6    23053.01    21833.34    395.95 o 
   1   0   6     2321.46     1931.48     44.33 o 
   2   0   6    20318.46    21617.56    393.92 o 
   3   0   6    39500.04    37329.45    672.83 o 
   4   0   6     2639.61     1677.76     49.11 o 
   5   0   6     5671.27     6262.28    108.65 o 
   6   0   6    25251.04    24999.13    550.28 o 
   7   0   6     4959.88     4043.26    100.63 o 
   8   0   6     3344.12     3755.37     85.52 o 
   9   0   6     9499.45     9597.00    222.85 o 
  10   0   6     1093.76     1032.50     40.91 o 
  11   0   6      190.11      197.76     21.12 o 
  12   0   6     4353.78     4386.47    147.54 o 
  13   0   6      165.61      215.64     32.18 o 
  14   0   6      602.51      358.49     63.99 o 
  15   0   6       22.81      -10.05     38.09 o 
  16   0   6       19.58       23.96     37.74 o 
 -16   1   6      382.79      373.48     33.47 o 
 -15   1   6     1140.95      869.88    102.54 o 
 -14   1   6       49.39       22.69     24.58 o 
 -13   1   6      582.63      363.53     63.31 o 
 -12   1   6     1449.20      986.56     85.83 o 
 -11   1   6       10.94       40.14     13.21 o 
 -10   1   6     2937.63     2798.75     58.80 o 
  -9   1   6      535.37      470.94     16.90 o 
  -8   1   6      271.80      295.84      9.24 o 
  -7   1   6     6334.08     6665.09     90.48 o 
  -6   1   6      965.73     1236.89     22.06 o 
  -5   1   6     4094.09     4017.48     55.87 o 
  -4   1   6    13620.27    15235.31    203.73 o 
  -3   1   6      218.09      416.24     11.34 o 
  -2   1   6     7945.62     7496.60    108.99 o 
  -1   1   6    22468.67    24577.73    315.74 o 
   0   1   6      199.02      297.97     10.70 o 
   1   1   6    12208.95    11836.81    155.59 o 
   2   1   6    20155.53    20290.72    261.46 o 
   3   1   6      268.86      424.00     16.07 o 
   4   1   6    12945.00    12909.08    168.74 o 
   5   1   6     9965.83     9416.47    107.35 o 
   6   1   6      195.15      301.74     14.96 o 
   7   1   6    11561.43    11898.48    178.07 o 
   8   1   6     6669.50     6316.15    107.48 o 
   9   1   6     1446.60     1604.16     36.71 o 
  10   1   6     2043.04     2004.40     44.62 o 
  11   1   6     4041.60     3765.66     71.78 o 
  12   1   6      513.77      493.48     30.11 o 
  13   1   6     1151.61     1051.43     41.21 o 
  14   1   6      143.91      127.13     44.87 o 
  15   1   6      184.15      113.32     33.24 o 
  16   1   6      346.38      240.91     38.32 o 
 -16   2   6      282.34      267.01     45.79 o 
 -15   2   6      545.03      513.08     73.72 o 
 -14   2   6     1789.07     1586.53    166.54 o 
 -13   2   6      684.00      449.40     53.02 o 
 -12   2   6     2800.91     2400.40    128.54 o 
 -11   2   6     6240.43     5972.53    127.73 o 
 -10   2   6      690.77      734.71     26.35 o 
  -9   2   6     5223.91     5164.65     84.16 o 
  -8   2   6     7461.25     7587.18    103.39 o 
  -7   2   6     1369.24     1436.82     23.45 o 
  -6   2   6     8236.46     8282.46     95.78 o 
  -5   2   6    11526.27    11828.86    150.57 o 
  -4   2   6      323.68      543.08     12.51 o 
  -3   2   6     6987.79     7662.85    113.05 o 
  -2   2   6    15866.82    17209.44    211.51 o 
  -1   2   6      318.85      632.34     14.66 o 
   0   2   6    12112.05    14361.28    191.09 o 
   1   2   6     5305.19     5727.07     87.39 o 
   2   2   6      718.46     1089.99     23.67 o 
   3   2   6    10227.50    11206.97    186.50 o 
   4   2   6      493.51      462.17     12.25 o 
   5   2   6     2619.55     2893.67     44.19 o 
   6   2   6     9366.65    10228.71    142.22 o 
   7   2   6      261.36      263.18     12.21 o 
   8   2   6     6652.20     6959.13    117.37 o 
   9   2   6     2525.78     2505.18     55.21 o 
  10   2   6      139.10      128.18     13.36 o 
  11   2   6     5098.50     5248.19     93.96 o 
  12   2   6     1639.95     1611.90     66.95 o 
  13   2   6      242.17      353.34     32.46 o 
  14   2   6     3062.08     2998.54    115.99 o 
  15   2   6      817.46      740.72     85.42 o 
  16   2   6      131.73       66.32     28.48 o 
 -16   3   6      786.67      903.41     52.65 o 
 -15   3   6      993.71      864.48    113.92 o 
 -14   3   6       26.43       64.53     22.51 o 
 -13   3   6     2122.49     2246.16    168.08 o 
 -12   3   6     3605.60     3340.55    122.65 o 
 -11   3   6      303.76      316.26     21.79 o 
 -10   3   6     7874.40     7825.79    149.98 o 
  -9   3   6     3621.84     3840.49     72.28 o 
  -8   3   6      148.61      150.48      9.51 o 
  -7   3   6    15304.74    14625.63    170.83 o 
  -6   3   6     8342.57     8175.82    108.77 o 
  -5   3   6     1200.62     1413.58     22.81 o 
  -4   3   6    16758.30    17274.08    250.20 o 
  -3   3   6     8563.59     7852.28    118.45 o 
  -2   3   6      702.86     1232.72     23.91 o 
  -1   3   6     7282.55     8359.77    113.87 o 
   0   3   6     7755.48     7382.83    108.36 o 
   1   3   6     4437.07     6933.35    110.53 o 
   2   3   6      727.28     1076.60     18.18 o 
   3   3   6      552.26      601.06     14.27 o 
   4   3   6      930.87     1401.52     21.92 o 
   5   3   6      987.80     1464.15     28.59 o 
   6   3   6      786.36      720.89     17.38 o 
   7   3   6      988.37     1085.78     24.77 o 
   8   3   6      138.56      128.13     10.94 o 
   9   3   6     2629.26     2563.97     56.37 o 
  10   3   6     1578.13     1573.77     40.42 o 
  11   3   6      277.89      359.28     30.93 o 
  12   3   6     3667.51     3809.14    171.33 o 
  13   3   6     3031.74     3046.20    116.59 o 
  14   3   6       38.41       40.34     26.34 o 
  15   3   6     1730.41     1902.75    123.03 o 
 -16   4   6      259.67      193.78     40.36 o 
 -15   4   6      388.22      434.73     39.61 o 
 -14   4   6     1832.07     1750.18    163.17 o 
 -13   4   6      549.71      467.84     87.03 o 
 -12   4   6     2026.82     2079.41     75.15 o 
 -11   4   6     5981.99     6153.47    138.36 o 
 -10   4   6      556.36      615.29     36.45 o 
  -9   4   6     4370.47     4411.12     98.61 o 
  -8   4   6    12360.10    11999.02    228.69 o 
  -7   4   6     1500.65     1549.64     27.20 o 
  -6   4   6     4089.00     3830.20     58.60 o 
  -5   4   6    16628.38    16383.66    206.40 o 
  -4   4   6      787.06      711.00     19.07 o 
  -3   4   6     4018.88     4402.71     61.20 o 
  -2   4   6     7570.09     7538.79     91.19 o 
  -1   4   6       80.60       34.86      7.35 o 
   0   4   6     5034.08     6117.03     79.31 o 
   1   4   6     6719.03     7659.37     97.87 o 
   2   4   6     1632.90     2351.77     34.76 o 
   3   4   6     2038.72     2579.00     36.07 o 
   4   4   6      759.51     1056.06     26.58 o 
   5   4   6     1135.53     1134.11     26.10 o 
   6   4   6     2780.54     3190.60     54.39 o 
   7   4   6     1101.32     1093.04     27.68 o 
   8   4   6     4094.65     4043.76     80.18 o 
   9   4   6     2454.97     2397.40     58.91 o 
  10   4   6     1070.39     1198.06     34.70 o 
  11   4   6     4267.69     4389.75    122.41 o 
  12   4   6     1915.39     1829.33     76.87 o 
  13   4   6      194.78      269.57     39.05 o 
  14   4   6     2904.35     3142.43    119.78 o 
  15   4   6      384.68      366.49     60.34 o 
 -15   5   6     1007.18      872.99    130.09 o 
 -14   5   6       19.36      -11.97     24.52 o 
 -13   5   6      945.02      900.14     49.00 o 
 -12   5   6     1409.82     1267.25     56.31 o 
 -11   5   6       30.84       36.62     15.03 o 
 -10   5   6     2049.45     1946.99     47.50 o 
  -9   5   6     1183.77     1008.20     30.18 o 
  -8   5   6      902.88      919.61     29.83 o 
  -7   5   6     3510.11     3215.44     92.98 o 
  -6   5   6      927.24      762.69     24.91 o 
  -5   5   6     2064.82     2090.60     37.49 o 
  -4   5   6     7985.31     8253.85    115.64 o 
  -3   5   6        3.80       36.75      9.55 o 
  -2   5   6     5311.51     5496.26     81.96 o 
  -1   5   6     7767.09     8215.83    119.51 o 
   0   5   6      394.11      483.17     16.04 o 
   1   5   6    11611.05    11905.25    151.53 o 
   2   5   6    11334.02    11804.21    203.02 o 
   3   5   6       28.03       44.94      5.69 o 
   4   5   6     7647.58     7730.37    133.49 o 
   5   5   6     7535.22     7577.86    122.26 o 
   6   5   6      218.27      240.06     13.80 o 
   7   5   6     7512.94     7679.85    153.88 o 
   8   5   6     2555.27     2530.96     55.85 o 
   9   5   6       73.30       95.35     12.56 o 
  10   5   6     3186.89     3396.16     99.70 o 
  11   5   6     1004.85      984.79     46.80 o 
  12   5   6      256.52      280.28     29.10 o 
  13   5   6     1899.24     1815.51    125.04 o 
  14   5   6      100.27      103.88     30.34 o 
  15   5   6      548.82      506.75     67.46 o 
 -15   6   6       42.13       39.43     30.84 o 
 -14   6   6     1161.94     1011.69    100.06 o 
 -13   6   6      998.98      830.44     73.59 o 
 -12   6   6      182.57      205.68     35.46 o 
 -10   6   6      664.07      539.72     31.82 o 
  -9   6   6      673.62      612.56     25.69 o 
  -8   6   6     1294.28     1145.68     41.96 o 
  -7   6   6       16.61       28.80      8.53 o 
  -6   6   6     2484.92     2540.60     62.28 o 
  -5   6   6     2599.44     2747.50     56.38 o 
  -4   6   6     2087.49     1904.03     41.82 o 
  -3   6   6    10086.68    10268.42    182.29 o 
  -2   6   6     2025.56     2410.76     44.25 o 
  -1   6   6     3498.86     2958.57     59.65 o 
   0   6   6    15157.78    14575.57    281.73 o 
   1   6   6     2826.00     3020.49     53.57 o 
   2   6   6    10358.48    10131.00    171.33 o 
   3   6   6    16573.71    15807.29    241.37 o 
   4   6   6     1709.80     1604.43     56.50 o 
   5   6   6     5586.19     5520.09     94.54 o 
   6   6   6    17838.78    17134.60    293.46 o 
   7   6   6     1784.78     1817.34     43.49 o 
   8   6   6     1823.79     1998.30     47.16 o 
   9   6   6     6328.53     6654.66    124.62 o 
  10   6   6      984.82     1077.71     48.17 o 
  11   6   6      477.97      492.40     35.98 o 
  12   6   6     1533.74     1521.28     73.76 o 
  13   6   6      359.16      440.74     45.23 o 
  14   6   6      583.81      375.81     78.40 o 
 -14   7   6      159.75       87.55     44.77 o 
 -13   7   6      289.70      288.75     41.50 o 
 -12   7   6     1452.67     1296.85     70.94 o 
 -11   7   6        3.21       12.35     22.73 o 
 -10   7   6     1367.87     1233.33     48.78 o 
  -9   7   6      696.99      562.03     54.44 o 
  -8   7   6      209.21      255.41     16.93 o 
  -7   7   6     2214.64     2237.13     55.25 o 
  -6   7   6      218.54      216.92     15.00 o 
  -5   7   6     2921.23     2873.45     66.83 o 
  -4   7   6     4571.30     4791.03    102.37 o 
  -3   7   6       11.05        9.85      7.61 o 
  -2   7   6     6842.99     6310.20    117.30 o 
  -1   7   6     5212.93     5286.90    111.51 o 
   0   7   6      842.30     1088.33     27.66 o 
   1   7   6    12134.45    11564.15    199.37 o 
   2   7   6     3186.26     3198.69     63.56 o 
   3   7   6      129.97      182.32     11.33 o 
   4   7   6     5535.49     5537.75     94.46 o 
   5   7   6     5633.86     5655.21     96.70 o 
   6   7   6      164.33      158.51     13.13 o 
   7   7   6     4376.34     4653.42     90.81 o 
   8   7   6     3777.92     4185.00     83.89 o 
   9   7   6        2.64        5.96     17.01 o 
  10   7   6     2298.02     2396.44     78.73 o 
  11   7   6     1239.01     1395.75     55.79 o 
  12   7   6       17.00       64.38     26.75 o 
  13   7   6      885.95      894.82     58.01 o 
  14   7   6       71.22       88.87     30.09 o 
 -14   8   6     1033.28     1026.29     69.39 o 
 -13   8   6      803.37      723.88     58.85 o 
 -12   8   6      430.63      514.28     50.37 o 
 -11   8   6     1306.48     1296.07    107.58 o 
 -10   8   6      432.93      350.40     39.35 o 
  -9   8   6     1176.37     1196.53     47.04 o 
  -8   8   6     1284.73     1218.92     46.71 o 
  -7   8   6      482.07      485.72     21.85 o 
  -6   8   6     2658.31     2710.18     88.55 o 
  -5   8   6     4078.77     3862.14     86.61 o 
  -4   8   6        0.52       11.09     10.36 o 
  -3   8   6     2260.75     2223.51     47.81 o 
  -2   8   6     3547.70     3784.24     73.41 o 
  -1   8   6        0.27        6.56      7.53 o 
   0   8   6     6350.61     6223.18    113.45 o 
   1   8   6     1309.78     1489.14     38.67 o 
   2   8   6      605.14      517.16     22.24 o 
   3   8   6     5494.84     5314.44     99.68 o 
   4   8   6     1115.36     1140.92     30.92 o 
   5   8   6     1128.06     1066.61     32.47 o 
   6   8   6     4722.10     4793.60    103.18 o 
   7   8   6      121.81      137.23     21.21 o 
   8   8   6     1568.31     1766.83     63.66 o 
   9   8   6     1818.83     1957.04     68.90 o 
  10   8   6       17.71       50.51     19.96 o 
  11   8   6     1320.07     1354.59     55.89 o 
  12   8   6      834.51      989.94     61.42 o 
  13   8   6       40.85       73.09     27.62 o 
 -13   9   6      704.93      882.88     65.39 o 
 -12   9   6      941.15     1015.20     97.42 o 
 -11   9   6      302.62      396.37     43.59 o 
 -10   9   6     2836.24     3021.39    116.15 o 
  -9   9   6      997.28     1110.54     78.08 o 
  -8   9   6      770.07      710.70     35.32 o 
  -7   9   6     5248.55     5201.64    133.30 o 
  -6   9   6     3473.74     3381.43     71.65 o 
  -5   9   6     1096.05      948.58     31.62 o 
  -4   9   6     6244.96     6087.61    112.76 o 
  -3   9   6     2552.57     2536.52     54.42 o 
  -2   9   6       37.98       54.76     19.40 o 
  -1   9   6     4936.91     4977.06     94.22 o 
   0   9   6     1109.16     1149.66     30.82 o 
   1   9   6      129.66      127.54     12.72 o 
   2   9   6     1775.82     2011.13     45.84 o 
   3   9   6      157.71      224.52     14.93 o 
   4   9   6      169.30      203.26     14.74 o 
   5   9   6      299.07      313.52     22.68 o 
   6   9   6       43.68       53.20     28.72 o 
   7   9   6      809.38      888.77     54.46 o 
   8   9   6       23.66       20.66     39.19 o 
   9   9   6     1227.22     1397.80     70.62 o 
  10   9   6      860.05      950.40     59.40 o 
  11   9   6      237.54      189.78     48.02 o 
  12   9   6     1241.74     1401.77    104.56 o 
 -12  10   6      630.75      674.84     57.47 o 
 -11  10   6     2511.24     2701.09    110.55 o 
 -10  10   6      426.74      394.94     35.89 o 
  -9  10   6     1244.20     1280.07     65.60 o 
  -8  10   6     3041.59     3066.20    113.08 o 
  -7  10   6     1068.77      973.55     89.27 o 
  -6  10   6     1078.48     1035.21     38.73 o 
  -5  10   6     3028.12     3025.54    116.49 o 
  -4  10   6      290.62      311.01     21.07 o 
  -3  10   6     1512.44     1472.93     57.18 o 
  -2  10   6     1973.95     2120.54     57.20 o 
  -1  10   6      128.03      156.21     15.77 o 
   0  10   6     1236.70     1361.44     41.23 o 
   1  10   6     1337.71     1402.24     52.22 o 
   2  10   6        5.97        2.68     10.50 o 
   3  10   6      656.80      697.46     36.71 o 
   4  10   6        1.63       -1.95     13.91 o 
   5  10   6      115.51       80.12     24.58 o 
   6  10   6      637.64      593.09     49.45 o 
   7  10   6       84.67      104.00     30.00 o 
   8  10   6     1088.96     1108.14    131.43 o 
   9  10   6      502.95      416.98     43.46 o 
  10  10   6      331.92      404.08     55.20 o 
  11  10   6      434.56      454.51     68.31 o 
 -10  11   6      965.86      747.14     59.80 o 
  -9  11   6      514.06      411.83    128.01 o 
  -8  11   6        4.15       11.62     31.25 o 
  -7  11   6     1141.51     1061.13    109.41 o 
  -6  11   6      665.25      557.54     37.92 o 
  -5  11   6      180.83      217.15     26.36 o 
  -4  11   6     1938.18     1973.48     78.52 o 
  -3  11   6      384.20      349.07     42.82 o 
  -2  11   6      466.81      518.60     52.16 o 
  -1  11   6     1975.98     2182.46     71.79 o 
   0  11   6      345.81      346.45     29.73 o 
   1  11   6     1005.57     1054.85     46.09 o 
   2  11   6     2118.48     2268.27     73.60 o 
   3  11   6        2.93        6.36     21.00 o 
   4  11   6     1357.21     1213.26     65.81 o 
   5  11   6     1253.33     1408.77     71.93 o 
   6  11   6       31.12      100.92     27.79 o 
   7  11   6     1119.27     1002.51    131.17 o 
   8  11   6      782.32      886.80    133.35 o 
   9  11   6      385.29      384.95     48.10 o 
  10  11   6      132.17      150.77     51.71 o 
  -9  12   6      230.25      229.84     42.64 o 
  -8  12   6      324.47      205.86     36.55 o 
  -7  12   6       33.76       37.54     26.24 o 
  -6  12   6      615.36      560.03     51.97 o 
  -5  12   6      416.47      393.39     44.57 o 
  -4  12   6      256.69      281.01     38.54 o 
  -3  12   6      590.94      637.24     40.70 o 
  -2  12   6      344.60      356.09     34.75 o 
  -1  12   6      891.43     1012.04     58.69 o 
   0  12   6     1977.21      906.20     76.73 o 
   1  12   6      376.49      427.97     53.94 o 
   2  12   6     1050.41     1130.17     65.18 o 
   3  12   6     3484.03     3528.62    131.12 o 
   4  12   6      486.70      512.74     48.20 o 
   5  12   6      447.19      470.70     48.55 o 
   6  12   6     2680.78     2891.84    158.15 o 
   7  12   6      857.49     1074.79     64.60 o 
   8  12   6     1017.06     1110.49     66.20 o 
  -7  13   6      558.41      504.51     74.23 o 
  -6  13   6       46.63       54.95     48.05 o 
  -5  13   6      635.72      800.27    101.20 o 
  -4  13   6      735.76      729.23     94.42 o 
  -3  13   6        2.19       16.14     23.42 o 
  -2  13   6     1649.59     1914.83     87.11 o 
  -1  13   6     1887.20     2041.66     90.52 o 
   0  13   6        1.29       -3.58     19.72 o 
   1  13   6     2857.40     3212.13    123.50 o 
   2  13   6     2439.36     2448.12    102.08 o 
   3  13   6        1.52       41.00     26.56 o 
   4  13   6     1542.79     1656.89     81.95 o 
   5  13   6     2002.03     2235.76     97.51 o 
   6  13   6       15.22       23.16     43.97 o 
  -3  14   6      292.39      341.07     68.45 o 
  -2  14   6      502.97      466.83     46.89 o 
  -1  14   6        1.13       53.02     27.76 o 
   0  14   6      248.23      282.61     38.93 o 
   1  14   6      425.91      376.08     44.11 o 
   2  14   6      211.90      180.83     35.90 o 
   3  14   6      208.52      183.08     35.48 o 
 -16   1   7       97.21       65.35     20.72 o 
 -15   1   7        0.86      -25.34     14.32 o 
 -14   1   7       83.97      108.97     30.89 o 
 -13   1   7      214.37      174.12     24.10 o 
 -12   1   7        4.00        2.14     15.10 o 
 -11   1   7      129.50      213.82     17.38 o 
 -10   1   7       13.98        8.95      8.16 o 
  -9   1   7        3.51        7.78      6.45 o 
  -8   1   7     1172.20     1246.59     22.90 o 
  -7   1   7      187.02      197.68      9.65 o 
  -6   1   7       59.66       75.13      6.56 o 
  -5   1   7       95.58       47.70      5.90 o 
  -4   1   7     1451.44     1298.80     25.43 o 
  -3   1   7     1951.19     1997.10     33.00 o 
  -2   1   7      110.24      212.62     10.29 o 
  -1   1   7       68.57       13.23      4.47 o 
   0   1   7     3751.43     3688.58     58.44 o 
   1   1   7      687.49      662.70     15.99 o 
   2   1   7       27.23       14.03      4.93 o 
   3   1   7     3517.88     3229.73     58.10 o 
   4   1   7      662.24      395.69     37.57 o 
   5   1   7      299.29      263.17      9.45 o 
   6   1   7     1902.29     1904.48     42.10 o 
   7   1   7     1578.55     1419.86     35.40 o 
   8   1   7      505.38      436.84     19.61 o 
   9   1   7       33.47       41.59     10.36 o 
  10   1   7      566.76      554.07     22.87 o 
  11   1   7      649.81      706.85     36.43 o 
  12   1   7        0.90       18.41     16.08 o 
  13   1   7       97.87      139.81     21.19 o 
  14   1   7      206.28      318.88     38.02 o 
  15   1   7      123.94      165.40     50.97 o 
 -16   2   7       63.74       60.11     24.31 o 
 -15   2   7       36.35       10.07     23.39 o 
 -14   2   7        3.84       -5.55     15.41 o 
 -13   2   7      131.03      138.57     22.46 o 
 -12   2   7       36.71       66.42     18.10 o 
 -11   2   7       93.75       71.40     14.98 o 
 -10   2   7      189.28      250.33     14.42 o 
  -9   2   7      385.05      510.61     19.41 o 
  -8   2   7       70.45       92.46      6.91 o 
  -7   2   7      697.27      684.25     14.83 o 
  -6   2   7      616.37      575.49     17.56 o 
  -5   2   7      298.96      264.64      9.60 o 
  -4   2   7       40.76       32.73      5.09 o 
  -3   2   7     2033.70     1717.55     31.81 o 
  -2   2   7      518.00      311.87     11.11 o 
  -1   2   7      421.64      439.08     12.72 o 
   0   2   7       16.56       12.97      4.83 o 
   1   2   7     1611.35     1273.61     26.91 o 
   2   2   7     2471.89     2123.07     36.39 o 
   3   2   7     1917.76     1848.73     39.58 o 
   4   2   7        6.96        3.53      5.25 o 
   5   2   7     2384.21     2183.42     44.41 o 
   6   2   7     4282.00     3773.10     66.77 o 
   7   2   7      649.20      515.86     19.85 o 
   8   2   7      477.70      514.00     21.20 o 
   9   2   7     1500.21     1369.80     37.24 o 
  10   2   7      963.74      828.20     28.31 o 
  11   2   7       98.22      112.36     19.71 o 
  12   2   7      400.70      474.69     31.37 o 
  13   2   7      248.20      310.03     24.26 o 
  14   2   7        3.99      -22.85     25.45 o 
  15   2   7      227.63      232.72     52.94 o 
 -16   3   7        2.79       18.09     23.89 o 
 -15   3   7       25.23       28.97     22.09 o 
 -14   3   7       54.09       53.72     23.65 o 
 -13   3   7        2.72       -1.42     19.41 o 
 -12   3   7        5.83        6.10     19.18 o 
 -11   3   7       75.87       68.05     19.91 o 
 -10   3   7      153.47      133.35     15.04 o 
  -9   3   7        0.66       11.26      7.80 o 
  -8   3   7       20.59       12.70      6.10 o 
  -7   3   7      475.92      569.26     14.47 o 
  -6   3   7       72.26       79.86      6.68 o 
  -5   3   7       49.11       32.34      6.71 o 
  -4   3   7       64.33      132.24      9.25 o 
  -3   3   7       60.23       75.19      7.49 o 
  -2   3   7        1.54       12.75      6.45 o 
  -1   3   7       34.21       81.10      6.59 o 
   0   3   7       49.83       80.20      6.75 o 
   1   3   7        0.40        0.03      5.04 o 
   2   3   7      648.70      753.55     20.60 o 
   3   3   7      139.93       85.93      8.25 o 
   4   3   7        3.62        8.13      4.84 o 
   5   3   7      124.67       89.49     11.44 o 
   6   3   7      437.95      399.23     17.09 o 
   7   3   7       12.53       31.84      8.82 o 
   8   3   7       75.99       35.96      9.81 o 
   9   3   7        1.80        1.87      9.28 o 
  10   3   7       76.44       65.04     14.09 o 
  11   3   7      183.81      151.04     23.61 o 
  12   3   7       19.48       26.34     17.14 o 
  13   3   7      103.38       85.21     20.64 o 
  14   3   7      120.34       74.60     30.27 o 
  15   3   7        0.14        3.47     35.13 o 
 -15   4   7        0.56       10.18     23.30 o 
 -14   4   7        0.26        9.26     25.82 o 
 -13   4   7       36.88       -1.79     19.63 o 
 -12   4   7       18.48       14.03     19.34 o 
 -11   4   7       24.20       25.63     18.58 o 
 -10   4   7      108.91       72.31     12.40 o 
  -9   4   7       91.38      111.07     12.51 o 
  -8   4   7      273.33      347.64     17.40 o 
  -7   4   7      510.64      574.01     15.80 o 
  -6   4   7      657.18      754.06     16.82 o 
  -5   4   7      921.79     1015.53     20.58 o 
  -4   4   7     1458.61     1561.58     29.24 o 
  -3   4   7     1300.97     1390.00     23.78 o 
  -2   4   7     2709.21     2659.43     44.56 o 
  -1   4   7      734.05      550.10     15.09 o 
   0   4   7      612.12      683.56     15.39 o 
   1   4   7     3690.42     3156.34     44.79 o 
   2   4   7     1750.72     1326.19     22.82 o 
   3   4   7      478.42      611.49     14.50 o 
   4   4   7      660.54      412.59     16.93 o 
   5   4   7      766.01      485.65     17.41 o 
   6   4   7      258.20      249.84     14.41 o 
   7   4   7      104.48       79.00     10.75 o 
   8   4   7       20.16       24.36      9.63 o 
   9   4   7      183.65      236.94     16.56 o 
  10   4   7      103.92      125.58     27.73 o 
  11   4   7        4.16        3.60     17.84 o 
  12   4   7       32.66      101.42     23.02 o 
  13   4   7       48.19       91.69     30.18 o 
  14   4   7       72.16       51.70     32.25 o 
  15   4   7       27.59       39.93     39.74 o 
 -15   5   7       45.27       19.37     27.95 o 
 -14   5   7        1.49       -3.95     26.01 o 
 -13   5   7       52.22       70.00     25.78 o 
 -12   5   7       76.37       50.84     20.99 o 
 -11   5   7       55.58        1.22     17.27 o 
 -10   5   7      237.90      307.35     18.74 o 
  -9   5   7      137.24      173.76     14.46 o 
  -8   5   7       12.57       11.67      8.24 o 
  -7   5   7      442.13      581.29     19.65 o 
  -6   5   7      379.27      422.55     19.80 o 
  -5   5   7      419.88      408.51     13.46 o 
  -4   5   7     1676.64     1693.61     38.04 o 
  -3   5   7     2065.70     2015.14     39.56 o 
  -2   5   7        1.34       12.53      5.11 o 
  -1   5   7     2241.15     2156.17     37.66 o 
   0   5   7     2731.37     2107.15     37.40 o 
   1   5   7     1675.92     1440.75     28.26 o 
   2   5   7      634.60      583.58     18.86 o 
   3   5   7     1231.63      751.12     24.22 o 
   4   5   7      973.11      720.08     21.39 o 
   5   5   7       32.89       26.84     10.10 o 
   6   5   7      591.66      430.68     20.07 o 
   7   5   7      531.74      448.56     21.09 o 
   8   5   7       19.88        6.89      9.54 o 
   9   5   7       67.96       49.28     13.72 o 
  10   5   7      284.94      369.58     32.25 o 
  11   5   7      142.65      253.69     28.77 o 
  12   5   7       81.78      133.20     35.93 o 
  13   5   7       26.67       34.20     25.82 o 
  14   5   7       90.22      158.39     33.92 o 
 -14   6   7       18.62        6.08     34.99 o 
 -13   6   7      158.34      148.34     34.22 o 
 -12   6   7        1.10      -12.78     22.60 o 
 -11   6   7      110.74       83.86     27.62 o 
 -10   6   7      176.27      160.98     29.60 o 
  -9   6   7        9.35       -0.37      7.68 o 
  -8   6   7      451.01      444.59     25.10 o 
  -7   6   7      223.84      251.98     15.94 o 
  -6   6   7       24.16       44.66     10.77 o 
  -5   6   7     1401.04     1384.18     34.06 o 
  -4   6   7      200.05      216.38     12.16 o 
  -3   6   7      310.28      370.55     14.91 o 
  -2   6   7     2485.33     2308.49     48.74 o 
  -1   6   7     1893.29     1673.99     37.93 o 
   0   6   7     1126.46     1256.64     28.05 o 
   1   6   7     1984.67     1703.50     40.48 o 
   2   6   7     2590.76     2119.19     41.07 o 
   3   6   7       62.14      108.79     13.75 o 
   4   6   7     1266.64     1002.83     27.53 o 
   5   6   7      580.66      410.24     18.71 o 
   6   6   7      112.43      116.83     12.63 o 
   7   6   7       68.28       53.77     10.63 o 
   8   6   7       57.63       23.15     12.91 o 
   9   6   7      385.04      268.12     28.07 o 
  10   6   7       19.21      -14.98     17.17 o 
  11   6   7       17.63      -21.25     25.71 o 
  12   6   7      289.15      152.21     25.42 o 
  13   6   7        0.22      -17.35     24.50 o 
  14   6   7       12.74       17.26     25.05 o 
 -14   7   7      150.67      167.21     57.94 o 
 -13   7   7        0.40       31.40     25.50 o 
 -12   7   7      374.91      425.54     60.33 o 
 -11   7   7      296.51      334.45     40.54 o 
 -10   7   7        5.96       46.99     27.04 o 
  -9   7   7      583.58      626.15     35.09 o 
  -8   7   7      284.33      314.25     26.34 o 
  -7   7   7        4.56        2.80      9.34 o 
  -6   7   7      738.97      676.98     26.91 o 
  -5   7   7      217.15      192.10     18.09 o 
  -4   7   7        2.27        3.70     16.52 o 
  -3   7   7       63.83       50.56      8.68 o 
  -2   7   7       14.38        3.88      7.22 o 
  -1   7   7       11.11       17.82      7.62 o 
   0   7   7       23.75       23.89     10.29 o 
   1   7   7     1301.26     1380.99     32.99 o 
   2   7   7       75.79       83.41     10.00 o 
   3   7   7       61.20       67.12     10.18 o 
   4   7   7     1093.39     1047.04     31.91 o 
   5   7   7     1101.56      918.75     26.87 o 
   6   7   7      291.01      356.84     21.42 o 
   7   7   7      707.46      684.89     31.99 o 
   8   7   7      889.56      781.32     43.81 o 
   9   7   7        6.29       -3.17     16.76 o 
  10   7   7      694.42      767.40     42.63 o 
  11   7   7      746.63      756.73     42.76 o 
  12   7   7       57.20       61.68     28.37 o 
  13   7   7      146.83      138.13     32.50 o 
 -13   8   7      430.47      610.88    104.97 o 
 -12   8   7      281.47      308.56     42.40 o 
 -11   8   7       47.40       18.90     24.16 o 
 -10   8   7      673.46      746.69     94.79 o 
  -9   8   7      314.09      404.80     33.65 o 
  -8   8   7       95.41       48.19     14.45 o 
  -7   8   7      326.36      285.20     25.23 o 
  -6   8   7      208.86      216.82     18.17 o 
  -5   8   7       88.65       42.85     13.69 o 
  -4   8   7      250.55      203.06     16.73 o 
  -3   8   7       18.96       10.62     10.14 o 
  -2   8   7       56.80       60.12     10.68 o 
  -1   8   7        5.92        1.39      7.98 o 
   0   8   7      229.00      254.10     14.29 o 
   1   8   7       76.59       79.75      9.83 o 
   2   8   7      868.04      835.17     27.18 o 
   3   8   7     1689.79     1558.85     38.06 o 
   4   8   7      189.40      141.41     12.61 o 
   5   8   7      993.68     1019.85     29.75 o 
   6   8   7     2389.58     2077.22     80.22 o 
   7   8   7      760.06      568.83     45.43 o 
   8   8   7      532.24      623.94     76.68 o 
   9   8   7     1654.79     1682.87     88.97 o 
  10   8   7      628.88      524.72     37.66 o 
  11   8   7      273.70      290.42     30.74 o 
  12   8   7     1026.39     1141.82     66.20 o 
 -12   9   7       14.39       18.05     27.86 o 
 -11   9   7       46.73       72.83     28.19 o 
 -10   9   7        1.61       30.01     24.04 o 
  -9   9   7      686.97      602.61     46.37 o 
  -8   9   7       44.96       42.43     18.48 o 
  -7   9   7        8.50        9.05     16.47 o 
  -6   9   7      443.01      333.37     24.53 o 
  -5   9   7      296.44      247.22     21.65 o 
  -4   9   7        0.94       -1.61      9.90 o 
  -3   9   7      298.38      265.96     15.47 o 
  -2   9   7       65.06       91.74     10.83 o 
  -1   9   7       38.76       48.78      9.59 o 
   0   9   7      506.71      494.02     19.68 o 
   1   9   7      227.44      237.15     15.14 o 
   2   9   7      753.94      690.42     23.71 o 
   3   9   7      224.67      188.09     16.71 o 
   4   9   7      460.38      481.60     24.88 o 
   5   9   7      663.43      569.69     35.05 o 
   6   9   7      143.92       71.24     24.94 o 
   7   9   7      727.16      637.88     48.95 o 
   8   9   7      725.23      634.59     51.66 o 
   9   9   7       42.74       14.32     22.53 o 
  10   9   7      514.87      458.79     46.54 o 
  11   9   7      295.81      301.81     39.76 o 
 -11  10   7      403.84      398.77     45.26 o 
 -10  10   7      374.75      285.21     37.64 o 
  -9  10   7        3.52      -13.54     15.75 o 
  -8  10   7     1862.76     1725.18     77.30 o 
  -7  10   7      181.54      149.99     24.48 o 
  -6  10   7        2.05       -3.90     17.97 o 
  -5  10   7     1950.28     1878.73    136.96 o 
  -4  10   7      458.02      368.48     40.35 o 
  -3  10   7      434.57      424.10     24.15 o 
  -2  10   7     1649.79     1756.81     49.78 o 
  -1  10   7      423.86      434.15     23.79 o 
   0  10   7      257.49      294.21     20.67 o 
   1  10   7     2014.23     1900.29    129.86 o 
   2  10   7      174.50      211.30     24.27 o 
   3  10   7      209.66      176.58     22.81 o 
   4  10   7     1322.07     1304.63     52.39 o 
   5  10   7      108.05      110.52     20.70 o 
   6  10   7      232.59      104.53     91.09 o 
   7  10   7     1015.71      999.11     60.72 o 
   8  10   7      101.89       95.08     29.30 o 
   9  10   7       77.75       38.44     26.28 o 
  10  10   7      270.55      209.87     35.77 o 
 -10  11   7       31.05       23.45     44.44 o 
  -9  11   7       82.10       67.83     27.89 o 
  -8  11   7       31.36       -9.20     16.81 o 
  -7  11   7      593.98      724.83     84.77 o 
  -6  11   7      549.63      643.71     41.21 o 
  -5  11   7        2.00        2.60     22.59 o 
  -4  11   7     1269.49     1468.32    121.71 o 
  -3  11   7     2016.17     2029.54     74.02 o 
  -2  11   7       29.55       42.26     17.77 o 
  -1  11   7     1325.27     1455.06     57.46 o 
   0  11   7     1991.53     1977.53     68.73 o 
   1  11   7       89.34      116.90     27.10 o 
   2  11   7     1219.56     1215.91     51.74 o 
   3  11   7      889.09      959.92     45.39 o 
   4  11   7      234.17      281.17     28.38 o 
   5  11   7      557.25      441.20     44.15 o 
   6  11   7      251.55      162.66     83.65 o 
   7  11   7       61.84      105.37     29.61 o 
   8  11   7        5.42      -12.52     23.86 o 
   9  11   7        2.77      -10.00     28.74 o 
  -8  12   7      429.42      449.42    126.55 o 
  -7  12   7      379.68      326.65     44.24 o 
  -6  12   7       47.61       35.18     45.58 o 
  -5  12   7      720.41      750.67     57.67 o 
  -4  12   7      314.48      377.13     43.08 o 
  -3  12   7       24.88       28.46     19.58 o 
  -2  12   7     1203.21     1229.51     52.80 o 
  -1  12   7      240.57      258.62     28.15 o 
   0  12   7      142.27      115.67     22.87 o 
   1  12   7     1278.03     1057.78     92.78 o 
   2  12   7      340.11      299.89     38.61 o 
   3  12   7       88.93       94.21     29.64 o 
   4  12   7      856.46      917.28     60.66 o 
   5  12   7      228.74      282.13     39.42 o 
   6  12   7      121.79       62.21     45.05 o 
   7  12   7      199.72      255.46     52.03 o 
  -6  13   7      288.13      299.92     85.14 o 
  -5  13   7       63.23       85.06     51.83 o 
  -4  13   7      176.28       89.00     49.37 o 
  -3  13   7      519.15      528.37     81.48 o 
  -2  13   7        3.08        5.31     24.75 o 
  -1  13   7      340.51      265.01     76.45 o 
   0  13   7      414.21      357.13     42.36 o 
   1  13   7        1.84        4.76     26.91 o 
   2  13   7      340.14      277.85     39.31 o 
   3  13   7      101.61      102.41     31.54 o 
   4  13   7      135.61      158.69     34.63 o 
   5  13   7      459.41      436.78     47.26 o 
 -16   0   8       21.71      -22.55     20.11 o 
 -15   0   8      939.54      698.72    190.45 o 
 -14   0   8      187.36      131.80     57.10 o 
 -13   0   8      208.07      225.31     56.46 o 
 -12   0   8     2462.94     2356.11     99.72 o 
 -11   0   8      252.09      163.21     30.80 o 
 -10   0   8     2972.43     3565.52     81.12 o 
  -9   0   8     5136.73     5242.55    134.82 o 
  -8   0   8      113.38      206.55     20.14 o 
  -7   0   8     3307.21     3552.34     94.59 o 
  -6   0   8     8866.03     8747.78    171.65 o 
  -5   0   8      895.62     1059.85     31.09 o 
  -4   0   8    16543.35    16461.10    307.85 o 
  -3   0   8     5501.44     4577.24     94.90 o 
  -2   0   8        9.25       27.84     11.25 o 
  -1   0   8    21356.60    21644.89    465.71 o 
   0   0   8    11605.63    10342.56    196.03 o 
   1   0   8       24.57       68.87     11.34 o 
   2   0   8     8967.07     8798.07    170.39 o 
   3   0   8     9200.79     8385.18    192.97 o 
   4   0   8      383.43      529.88     33.94 o 
   5   0   8     1548.73     1497.73    171.83 o 
   6   0   8     4366.78     4724.42    137.29 o 
   7   0   8      161.94      161.22     18.51 o 
   8   0   8     2296.69     2547.35     80.34 o 
   9   0   8      492.73      364.76     26.58 o 
  10   0   8       31.09       35.86     23.39 o 
  11   0   8     1263.47     1188.77     66.37 o 
  12   0   8      900.26      887.93     56.19 o 
  13   0   8     1323.55     1350.91     71.90 o 
  14   0   8      223.53      207.01     35.27 o 
 -15   1   8        0.10      -23.20     15.79 o 
 -14   1   8      825.00      692.43     85.98 o 
 -13   1   8      811.85      722.14     51.76 o 
 -12   1   8        5.44       34.46     17.57 o 
 -11   1   8     2478.40     2746.32     75.93 o 
 -10   1   8     2813.30     2649.97     50.15 o 
  -9   1   8     1470.82     1694.17     40.60 o 
  -8   1   8     3130.13     3422.40     55.80 o 
  -7   1   8     5893.69     5623.54     98.60 o 
  -6   1   8     1939.16     2075.36     43.28 o 
  -5   1   8    10509.59    10537.31    135.48 o 
  -4   1   8     3946.59     3813.09     57.16 o 
  -3   1   8     2602.14     2595.37     41.85 o 
  -2   1   8    10440.45     9636.00    140.78 o 
  -1   1   8     3211.70     3164.60     52.88 o 
   0   1   8     4806.72     4829.75     75.17 o 
   1   1   8    10616.80    10054.31    146.09 o 
   2   1   8      948.91      846.85     21.38 o 
   3   1   8     6150.86     6190.75    115.61 o 
   4   1   8     4691.56     4416.85     98.91 o 
   5   1   8      566.63      569.70     22.36 o 
   6   1   8     2929.70     2946.16     60.08 o 
   7   1   8     2088.75     2148.15     48.28 o 
   8   1   8       19.89       14.88      9.06 o 
   9   1   8     1609.51     1612.95     41.62 o 
  10   1   8        3.94      -19.70     14.39 o 
  11   1   8       29.16       29.80     17.87 o 
  12   1   8     1805.75     1759.49     58.02 o 
  13   1   8        0.93       15.24     17.94 o 
  14   1   8      863.62      982.21     43.48 o 
  15   1   8      406.50      -17.86     12.31 o 
 -15   2   8     2062.43     2132.81    111.03 o 
 -14   2   8      668.28      606.85     51.78 o 
 -13   2   8      138.68      152.73     27.48 o 
 -12   2   8     3218.05     3074.76     84.92 o 
 -11   2   8      817.82      803.55     36.98 o 
 -10   2   8     1507.24     1600.88     35.27 o 
  -9   2   8     3006.45     2963.09     53.43 o 
  -8   2   8      720.08      621.61     18.83 o 
  -7   2   8     3030.94     3127.95     60.58 o 
  -6   2   8     5423.44     5091.02     82.91 o 
  -5   2   8      146.52      106.26      8.64 o 
  -4   2   8     4683.75     4797.61     62.97 o 
  -3   2   8     3568.67     3425.30     52.81 o 
  -2   2   8      155.63      182.48      9.87 o 
  -1   2   8     8294.87     8523.76    118.46 o 
   0   2   8     2713.47     2866.89     46.12 o 
   1   2   8     1844.38     1833.63     36.12 o 
   2   2   8    11972.43    12016.14    176.88 o 
   3   2   8     2292.19     2410.39     55.19 o 
   4   2   8     2812.59     2482.62     55.89 o 
   5   2   8     8922.54     8882.55    205.89 o 
   6   2   8      950.65     1034.66     28.07 o 
   7   2   8     3891.37     3675.95     74.23 o 
   8   2   8     6853.42     6661.23    123.86 o 
   9   2   8      165.76      187.14     15.60 o 
  10   2   8     3429.74     3331.35     99.97 o 
  11   2   8     3049.75     3020.78     82.30 o 
  12   2   8      181.44      154.63     26.42 o 
  13   2   8     1594.82     1670.96     56.81 o 
  14   2   8     1006.70      999.96     51.75 o 
  15   2   8       57.52       15.80     43.96 o 
 -15   3   8      173.41      176.25     30.82 o 
 -14   3   8      754.89      811.25     67.18 o 
 -13   3   8     2132.47     2122.95     79.04 o 
 -12   3   8       93.60      117.92     24.78 o 
 -11   3   8     1934.55     1934.05     54.28 o 
 -10   3   8     2981.43     2880.86     63.52 o 
  -9   3   8        8.76       13.88      8.09 o 
  -8   3   8     2526.58     2441.62     41.66 o 
  -7   3   8     2897.70     2628.24     48.99 o 
  -6   3   8       54.20       89.90     10.05 o 
  -5   3   8     3328.59     3343.54     53.29 o 
  -4   3   8      583.55      521.18     16.97 o 
  -3   3   8     1199.04     1326.52     28.15 o 
  -2   3   8     3038.51     3266.98     50.68 o 
  -1   3   8        6.88       18.45      5.56 o 
   0   3   8     3602.83     3633.41     56.10 o 
   1   3   8     1951.53     2261.53     38.64 o 
   2   3   8      586.11      392.27     15.24 o 
   3   3   8     5818.76     5395.78     94.46 o 
   4   3   8      845.84      939.46     34.73 o 
   5   3   8     2772.56     2418.44     61.47 o 
   6   3   8     8007.39     7287.56    132.50 o 
   7   3   8     1600.39     1595.17     39.78 o 
   8   3   8     2473.53     2336.85     53.39 o 
   9   3   8     8235.81     8125.70    169.52 o 
  10   3   8     1852.39     2003.69     70.97 o 
  11   3   8      392.90      413.30     35.00 o 
  12   3   8     3444.24     3807.41    111.69 o 
  13   3   8     1190.35     1345.78     51.74 o 
  14   3   8      188.87      183.90     43.07 o 
 -15   4   8     1368.03     1384.60    103.09 o 
 -14   4   8     1041.70     1058.63    104.45 o 
 -13   4   8      113.16      148.18     27.60 o 
 -12   4   8     3551.37     3347.33    104.99 o 
 -11   4   8     1332.95     1388.68     57.71 o 
 -10   4   8      151.79      136.71     16.11 o 
  -9   4   8     3240.53     3111.12     65.98 o 
  -8   4   8      689.41      587.65     20.05 o 
  -7   4   8      901.59      869.25     19.91 o 
  -6   4   8     2385.87     2258.52     66.14 o 
  -5   4   8      244.27      218.21     17.01 o 
  -4   4   8     4746.64     5037.13     87.98 o 
  -3   4   8     1597.28     1753.61     34.47 o 
  -2   4   8      167.86      167.59      9.14 o 
  -1   4   8     3132.65     3377.65     52.53 o 
   0   4   8     1383.76     1769.25     36.88 o 
   1   4   8     3917.14     3738.09     59.85 o 
   2   4   8     5637.22     5723.16     82.49 o 
   3   4   8       51.95      102.19     11.49 o 
   4   4   8     7584.39     7123.27    133.19 o 
   5   4   8     8166.12     7831.88    139.58 o 
   6   4   8      837.48      931.42     46.01 o 
   7   4   8     6396.27     6218.76    116.62 o 
   8   4   8     5817.50     5792.99    110.48 o 
   9   4   8      284.86      284.83     21.58 o 
  10   4   8     2143.87     2222.93     76.41 o 
  11   4   8     2957.59     3304.09    123.98 o 
  12   4   8       19.15       37.04     30.29 o 
  13   4   8     1177.53     1256.65     68.52 o 
  14   4   8     1454.35     1569.88     99.25 o 
 -14   5   8      645.06      718.94     71.33 o 
 -13   5   8      612.64      604.29     54.49 o 
 -12   5   8        0.10       23.90     20.30 o 
 -11   5   8     2251.88     2413.07    110.21 o 
 -10   5   8      831.96      705.32     39.88 o 
  -9   5   8      267.48      314.31     18.74 o 
  -8   5   8     3603.48     3758.61     76.38 o 
  -7   5   8     1034.48      981.54     26.56 o 
  -6   5   8      900.03      931.23     23.51 o 
  -5   5   8     7058.59     7089.62    117.91 o 
  -4   5   8     2332.65     2436.14     56.04 o 
  -3   5   8     2796.37     2852.26     63.94 o 
  -2   5   8     8390.46     8775.81    140.55 o 
  -1   5   8     1557.63     1727.40     35.84 o 
   0   5   8       93.75       88.47      8.77 o 
   1   5   8    17907.20    19372.69    299.21 o 
   2   5   8       60.99       77.51     11.13 o 
   3   5   8      336.19      310.57     19.65 o 
   4   5   8     5512.44     5711.10    110.49 o 
   5   5   8      315.42      300.41     15.50 o 
   6   5   8     3068.92     2872.71     96.26 o 
   7   5   8     1884.72     1865.25     49.12 o 
   8   5   8      146.04      132.66     17.69 o 
   9   5   8     1485.92     1443.23     72.26 o 
  10   5   8      763.16      662.34     42.67 o 
  11   5   8      639.44      638.30     52.76 o 
  12   5   8      913.16      889.63     46.99 o 
  13   5   8      394.12      370.86     43.59 o 
  14   5   8      966.55      904.21     80.14 o 
 -14   6   8      283.11      292.60     45.09 o 
 -13   6   8      120.23      169.70     37.54 o 
 -12   6   8     1501.22     1448.36    192.37 o 
 -11   6   8       80.12       61.05     25.67 o 
 -10   6   8     1307.06     1504.80     72.73 o 
  -9   6   8     3226.04     3226.85    119.00 o 
  -8   6   8       40.36       33.03     11.48 o 
  -7   6   8     3780.25     3874.93    126.12 o 
  -6   6   8     4633.07     4778.98    200.80 o 
  -5   6   8       99.23      114.75     10.54 o 
  -4   6   8     8975.21     8833.65    159.31 o 
  -3   6   8     4868.03     5293.98    112.19 o 
  -2   6   8      473.84      434.31     21.48 o 
  -1   6   8     7848.14     7789.48    159.07 o 
   0   6   8     9706.33     9920.81    198.74 o 
   1   6   8      472.76      498.03     20.36 o 
   2   6   8     8829.81     9052.07    183.88 o 
   3   6   8     3490.75     3289.43     87.77 o 
   4   6   8       63.42       36.05     10.16 o 
   5   6   8     2311.86     2239.34     89.11 o 
   6   6   8     1952.56     1966.58     50.54 o 
   7   6   8      448.19      468.27     23.00 o 
   8   6   8      292.03      302.17     30.30 o 
   9   6   8      257.65      264.39     29.90 o 
  10   6   8      252.02      204.85     27.56 o 
  11   6   8      217.15      165.96     26.61 o 
  12   6   8        3.47        0.82     20.64 o 
  13   6   8      274.51      266.56     42.00 o 
 -13   7   8      715.17      597.23     55.72 o 
 -12   7   8       17.01       12.37     27.09 o 
 -10   7   8      652.81      445.53    106.95 o 
  -9   7   8      340.80      433.91     56.48 o 
  -8   7   8     3792.45     3536.64    280.67 o 
  -7   7   8      916.84     1010.91     43.61 o 
  -6   7   8      475.42      497.30     24.13 o 
  -5   7   8     6298.07     6096.61    152.96 o 
  -4   7   8     1365.40     1594.99     43.96 o 
  -3   7   8      896.96      851.23     29.64 o 
  -2   7   8     4222.58     4293.34     84.46 o 
  -1   7   8     1301.36     1469.20     36.27 o 
   0   7   8     1295.30     1294.06     38.92 o 
   1   7   8     4824.39     5111.38    111.12 o 
   2   7   8      562.42      581.99     26.40 o 
   3   7   8     1281.51     1398.61     35.91 o 
   4   7   8     3088.47     3198.31     65.70 o 
   5   7   8      650.35      584.39     25.32 o 
   6   7   8      642.07      689.49     25.85 o 
   7   7   8     1050.60     1075.67     48.19 o 
   8   7   8        2.67        3.08     17.35 o 
   9   7   8      334.64      282.60     30.45 o 
  10   7   8       75.57       85.46     22.99 o 
  11   7   8      368.88      385.66     34.94 o 
  12   7   8      536.65      491.03     38.94 o 
 -12   8   8     1202.24     1273.46     71.86 o 
 -11   8   8      251.97      275.81     39.09 o 
 -10   8   8      345.38      326.33     51.48 o 
  -9   8   8     1452.80     1432.06     69.39 o 
  -8   8   8      470.58      451.93     52.80 o 
  -7   8   8      813.38      646.60     42.47 o 
  -6   8   8     1856.07     1610.85     76.96 o 
  -5   8   8       77.69      118.50     20.26 o 
  -4   8   8     2209.95     2161.17     55.98 o 
  -3   8   8     2245.86     2152.94     55.65 o 
  -2   8   8       33.28       27.45     11.46 o 
  -1   8   8     3409.03     3347.73     78.40 o 
   0   8   8     2421.05     2388.22     60.95 o 
   1   8   8      366.85      373.46     22.15 o 
   2   8   8     3785.27     4066.88     79.90 o 
   3   8   8     1085.17     1044.46     29.72 o 
   4   8   8      852.93      922.35     32.31 o 
   5   8   8     3015.14     3005.69     72.97 o 
   6   8   8      419.34      466.12     67.97 o 
   7   8   8     1076.87     1003.79     60.34 o 
   8   8   8     1664.98     1742.36     82.98 o 
   9   8   8       38.80       34.94     26.51 o 
  10   8   8     1055.51     1126.31     67.03 o 
  11   8   8      682.15      747.79     95.62 o 
  12   8   8        0.94       72.70     45.51 o 
 -11   9   8     1497.63     1440.80     76.40 o 
 -10   9   8     1759.49     1745.78    103.06 o 
  -9   9   8       24.36       -0.62     35.76 o 
  -8   9   8      838.83      627.60     87.57 o 
  -7   9   8     2197.08     1867.19    186.38 o 
  -6   9   8       59.69       24.60     22.42 o 
  -5   9   8     1036.33      859.72     55.47 o 
  -4   9   8      685.55      642.32     50.26 o 
  -3   9   8      229.42      251.65     26.25 o 
  -2   9   8      990.89     1034.12     48.74 o 
  -1   9   8       60.89       55.20     17.80 o 
   0   9   8      517.54      575.47     31.46 o 
   1   9   8     1169.81     1355.32     41.18 o 
   2   9   8      222.74      232.58     19.76 o 
   3   9   8     2029.50     2330.79     60.33 o 
   4   9   8      937.69      982.76     45.24 o 
   5   9   8      275.24      300.59     28.56 o 
   6   9   8     3483.14     3780.25    191.29 o 
   7   9   8     1611.82     1557.99     77.29 o 
   8   9   8      187.43      245.12     36.80 o 
   9   9   8     2872.89     2862.56    128.16 o 
  10   9   8      807.33      830.77     63.08 o 
  11   9   8       21.67       69.22     29.78 o 
 -10  10   8       59.13       93.41     28.79 o 
  -9  10   8      868.12      812.68    117.96 o 
  -8  10   8       32.31       46.95     19.66 o 
  -7  10   8       43.94       27.25     18.70 o 
  -6  10   8     1656.03     1500.31    119.50 o 
  -5  10   8        7.62       15.68     28.96 o 
  -4  10   8      796.13      711.80     87.18 o 
  -3  10   8      245.71      243.58     26.77 o 
  -2  10   8        2.54       14.36     11.39 o 
  -1  10   8     1111.09     1226.12     39.89 o 
   0  10   8      117.64      171.17     17.57 o 
   1  10   8      902.04      921.44     44.55 o 
   2  10   8     1730.01     1755.58     76.73 o 
   3  10   8      113.14       90.19     20.08 o 
   4  10   8     1939.71     1844.76     65.78 o 
   5  10   8     1298.19     1334.65     70.20 o 
   6  10   8      305.92      349.81     40.77 o 
   7  10   8     1431.43     1478.62    115.58 o 
   8  10   8     2282.38     2457.55    103.99 o 
   9  10   8       25.66      -16.62     58.57 o 
  -9  11   8       90.64       90.90     27.50 o 
  -8  11   8      398.44      447.44     43.49 o 
  -7  11   8      742.66      824.65     52.24 o 
  -6  11   8       44.67       60.55     21.71 o 
  -5  11   8     1632.20     1705.82    155.19 o 
  -4  11   8      343.49      356.33     52.68 o 
  -3  11   8      304.61      361.13     42.24 o 
  -2  11   8     1310.92     1461.90     58.58 o 
  -1  11   8      685.25      739.92     41.82 o 
   0  11   8      851.72      917.61     45.81 o 
   1  11   8     1392.53     1578.25     60.60 o 
   2  11   8      354.97      395.42     33.24 o 
   3  11   8      906.40      888.11     44.33 o 
   4  11   8      451.79      483.19     35.56 o 
   5  11   8        3.74       21.60     17.92 o 
   6  11   8      781.74      819.63     60.31 o 
   7  11   8      722.39      596.15     71.21 o 
   8  11   8      353.87      356.92     44.16 o 
  -7  12   8      467.47      548.36     98.16 o 
  -6  12   8      845.38     1098.67     71.59 o 
  -5  12   8       18.41       26.63     26.14 o 
  -4  12   8     1223.41     1437.04     77.99 o 
  -3  12   8     1135.88     1443.10     75.68 o 
  -2  12   8        2.15        2.25     19.10 o 
  -1  12   8     1607.54     1918.32     70.53 o 
   0  12   8     1492.28     1805.44     67.35 o 
   1  12   8       15.71       13.80     18.77 o 
   2  12   8     1478.10     1623.68     96.75 o 
   3  12   8     1020.36     1109.63     78.38 o 
   4  12   8        3.93      -19.52     22.48 o 
   5  12   8      978.52     1000.12     64.70 o 
   6  12   8      894.21      902.96     61.21 o 
  -4  13   8      536.69      616.45     56.11 o 
  -3  13   8      378.88      438.80     78.24 o 
  -2  13   8     2242.51     2957.01    182.21 o 
  -1  13   8      745.93      885.10     61.94 o 
   0  13   8      314.19      343.81     42.55 o 
   2  13   8      458.43      585.00     58.31 o 
   3  13   8      231.19      231.40     45.18 o 
 -15   1   9        1.81        2.56     22.33 o 
 -14   1   9       10.00       25.86     20.14 o 
 -13   1   9        3.56      -30.62     15.31 o 
 -12   1   9        0.34      -28.39     15.16 o 
 -11   1   9       50.20       53.12     17.74 o 
 -10   1   9       95.16      153.85     20.37 o 
  -9   1   9      160.02      205.28     16.14 o 
  -8   1   9        2.45       13.02      9.40 o 
  -7   1   9       79.19      137.90     13.09 o 
  -6   1   9      961.38     1179.72     27.29 o 
  -5   1   9      312.31      386.28     13.70 o 
  -4   1   9       74.73       99.63      8.22 o 
  -3   1   9      395.88      426.67     14.15 o 
  -2   1   9     1184.48     1285.41     27.61 o 
  -1   1   9      161.44      183.17     11.05 o 
   0   1   9      496.77      401.22     15.03 o 
   1   1   9     1204.90     1123.96     25.87 o 
   2   1   9       37.59       20.74      7.80 o 
   3   1   9      118.78       78.26     11.27 o 
   4   1   9     1381.56     1264.15     88.24 o 
   5   1   9      410.09      392.29     40.16 o 
   6   1   9        0.98      -14.94      8.90 o 
   7   1   9      235.77      205.72     13.98 o 
   8   1   9      375.69      384.35     19.45 o 
   9   1   9      176.07      195.68     15.31 o 
  10   1   9      487.89      518.82     35.41 o 
  11   1   9       10.37       36.98     18.89 o 
  12   1   9      564.19      632.66     40.11 o 
  13   1   9       82.95       69.28     20.43 o 
  14   1   9       84.25      131.54     23.52 o 
 -15   2   9        4.35      -17.96     32.74 o 
 -14   2   9        6.82       -5.61     20.82 o 
 -13   2   9       33.80       50.05     23.52 o 
 -12   2   9        3.07       37.37     22.84 o 
 -11   2   9        0.51        5.29     11.17 o 
 -10   2   9       27.48       11.53     14.52 o 
  -9   2   9       43.35       62.27     11.94 o 
  -8   2   9        3.32       36.22     10.05 o 
  -7   2   9       10.19       41.49      9.89 o 
  -6   2   9       24.13       18.29      7.52 o 
  -5   2   9      206.73      333.46     13.75 o 
  -4   2   9      465.48      560.27     16.59 o 
  -3   2   9      298.46      299.92     12.01 o 
  -2   2   9      312.59      331.50     13.68 o 
  -1   2   9     2072.44     1975.42     35.39 o 
   0   2   9     2740.92     2552.18     43.22 o 
   1   2   9        0.88       -0.52      5.78 o 
   2   2   9     1193.24      948.92     27.71 o 
   3   2   9     3487.40     3188.24     80.52 o 
   4   2   9      705.07      694.02     31.47 o 
   5   2   9      443.02      398.72     22.29 o 
   6   2   9      772.84      741.33     32.88 o 
   7   2   9      616.22      632.69     23.22 o 
   8   2   9        6.72       24.34     11.93 o 
   9   2   9      550.78      629.47     30.43 o 
  10   2   9      165.46      248.36     29.77 o 
  11   2   9       38.78       12.82     18.12 o 
  12   2   9      103.78      122.05     23.08 o 
  13   2   9      314.41      440.74     33.08 o 
  14   2   9      106.77      151.17     24.28 o 
 -14   3   9       21.00        3.93     21.59 o 
 -13   3   9       43.76       49.93     23.34 o 
 -12   3   9        2.51        0.66     20.64 o 
 -11   3   9       36.71       22.15     19.42 o 
 -10   3   9      165.27      140.81     15.75 o 
  -9   3   9       14.25       -7.81     12.82 o 
  -8   3   9       20.83       18.69     10.85 o 
  -7   3   9        4.37       -7.07      8.19 o 
  -6   3   9       13.85        6.67      7.92 o 
  -5   3   9      127.75      130.11     10.48 o 
  -4   3   9       86.51       60.96      7.85 o 
  -3   3   9        9.23       17.16      7.05 o 
  -2   3   9       61.05       42.46      8.02 o 
  -1   3   9      625.84      596.11     16.77 o 
   0   3   9      201.53      223.17     11.58 o 
   1   3   9       25.64        6.93      6.26 o 
   2   3   9      112.07       90.40     18.61 o 
   3   3   9      130.45      157.48     17.97 o 
   4   3   9       33.58       11.89      8.17 o 
   5   3   9       81.90       63.32     11.44 o 
   6   3   9       32.13       23.09     12.68 o 
   7   3   9      251.31      218.62     15.10 o 
   8   3   9      171.72      167.56     14.89 o 
   9   3   9        6.59      -12.22     12.14 o 
  10   3   9       74.28       41.07     20.96 o 
  11   3   9        7.96       29.09     22.87 o 
  12   3   9        7.08      -12.07     17.50 o 
  13   3   9       24.22       15.74     19.26 o 
  14   3   9       25.49       30.61     29.51 o 
 -14   4   9       51.27       39.43     24.79 o 
 -13   4   9       22.36       10.68     21.70 o 
 -12   4   9       38.68       75.07     22.96 o 
 -11   4   9      404.48      450.17     36.63 o 
 -10   4   9       35.64       23.04     12.69 o 
  -9   4   9      299.13      338.44     20.48 o 
  -8   4   9      392.75      464.44     23.58 o 
  -7   4   9       73.57       75.03     12.65 o 
  -6   4   9      505.29      484.69     22.58 o 
  -5   4   9      800.72      718.53     25.41 o 
  -4   4   9        2.12        3.06      7.38 o 
  -3   4   9      433.87      337.81     13.73 o 
  -2   4   9      389.17      273.22     13.85 o 
  -1   4   9      124.03      160.84     12.34 o 
   0   4   9       35.50        6.99      7.47 o 
   1   4   9        6.69       -0.63      8.82 o 
   2   4   9       49.18       54.06     17.16 o 
   3   4   9      512.16      564.49     33.84 o 
   4   4   9      294.71      269.26     27.04 o 
   5   4   9       82.79       55.06     10.79 o 
   6   4   9       40.92       53.69     13.19 o 
   7   4   9      884.66      795.09     30.74 o 
   8   4   9        5.75      -20.17     10.69 o 
   9   4   9       12.48       20.71     19.97 o 
  10   4   9      513.30      550.69     40.80 o 
  11   4   9       65.66       66.02     25.28 o 
  12   4   9        0.64      -23.16     24.86 o 
  13   4   9      317.98      399.37     32.99 o 
 -14   5   9        0.97       12.44     28.39 o 
 -13   5   9       83.98      127.13     33.43 o 
 -12   5   9       33.28       26.09     26.52 o 
 -11   5   9        6.56       40.59     28.79 o 
 -10   5   9      285.21      333.44     38.68 o 
  -9   5   9       32.74       40.08     14.19 o 
  -8   5   9      105.97      134.11     16.06 o 
  -7   5   9      608.05      656.17     23.31 o 
  -6   5   9      574.76      654.63     23.55 o 
  -5   5   9        9.78       36.29     12.21 o 
  -4   5   9      320.29      231.70     19.22 o 
  -3   5   9      572.36      591.90     26.89 o 
  -2   5   9      397.26      544.94     29.84 o 
  -1   5   9        3.07        4.38     17.47 o 
   0   5   9       67.33       42.19     13.95 o 
   1   5   9       78.83      133.99     12.73 o 
   2   5   9        0.79        1.61      8.84 o 
   3   5   9        3.38        8.69      8.89 o 
   4   5   9       81.49       89.69     12.32 o 
   5   5   9       38.67       42.01     14.94 o 
   6   5   9      153.95      114.67     11.95 o 
   7   5   9       48.04       55.78     13.64 o 
   8   5   9      429.89      473.36     42.46 o 
   9   5   9      930.87      790.82     55.34 o 
  10   5   9      129.07       74.91     29.13 o 
  11   5   9      268.53      375.87     43.56 o 
  12   5   9      671.75      706.50     47.26 o 
  13   5   9      262.04      240.12     31.55 o 
 -13   6   9       26.16       36.75     29.72 o 
 -12   6   9      133.57      113.04     32.11 o 
 -11   6   9      140.22       99.68     29.40 o 
 -10   6   9       17.72        2.58     21.36 o 
  -9   6   9      357.24      318.04     36.44 o 
  -8   6   9      405.13      396.91     24.96 o 
  -7   6   9        7.40       -2.98     10.71 o 
  -6   6   9     1024.67      949.88     35.36 o 
  -5   6   9      811.56      723.80     30.18 o 
  -4   6   9      187.00      220.36     16.09 o 
  -3   6   9      878.84      690.34     26.13 o 
  -2   6   9      855.50      741.28     27.39 o 
  -1   6   9      201.88      205.85     17.02 o 
   0   6   9      491.37      384.13     20.83 o 
   1   6   9        4.83       22.98     10.42 o 
   2   6   9      113.58      111.84     14.27 o 
   3   6   9      764.35      655.07     35.58 o 
   4   6   9      122.74       97.83     14.29 o 
   5   6   9      379.89      314.73     21.57 o 
   6   6   9       57.44       42.43      9.76 o 
   7   6   9        4.81      -11.47     12.04 o 
   8   6   9      765.40      629.75     90.25 o 
   9   6   9       25.54       -7.05     17.78 o 
  10   6   9       28.97       22.05     21.17 o 
  11   6   9      281.70      280.01     32.62 o 
  12   6   9       24.11       22.66     22.06 o 
 -12   7   9       63.31       36.91     28.65 o 
 -11   7   9        0.17       -9.42     22.71 o 
 -10   7   9      133.20       84.79     26.89 o 
  -9   7   9       74.28       17.02     24.22 o 
  -8   7   9       22.95       30.59     21.33 o 
  -7   7   9       80.19       33.15     18.02 o 
  -6   7   9       21.49       48.23     16.46 o 
  -5   7   9      442.61      413.16     32.47 o 
  -4   7   9       18.13        2.40     11.25 o 
  -3   7   9      118.69      181.75     16.31 o 
  -2   7   9     1579.52     1529.57     43.79 o 
  -1   7   9      268.84      213.29     17.35 o 
   0   7   9      607.85      578.92     25.72 o 
   1   7   9      685.17      634.03     27.06 o 
   2   7   9      704.28      604.66     27.60 o 
   3   7   9      482.77      469.90     46.17 o 
   4   7   9     1098.30      968.03     35.32 o 
   5   7   9      424.10      402.63     22.23 o 
   6   7   9       64.80       27.92     17.76 o 
   7   7   9      574.37      561.79     49.79 o 
   8   7   9      634.77      670.12     55.42 o 
   9   7   9        4.27       26.34     20.00 o 
  10   7   9       58.13       55.68     24.72 o 
  11   7   9       97.92      110.20     26.01 o 
  12   7   9        2.25       12.32     21.22 o 
 -12   8   9       15.93       36.65     20.80 o 
 -11   8   9       72.49       84.83     29.00 o 
 -10   8   9        3.15       -8.60     22.60 o 
  -9   8   9       85.86       36.38     24.76 o 
  -8   8   9       76.10        9.57     17.74 o 
  -7   8   9       85.37      118.79     23.01 o 
  -6   8   9      163.10      111.44     27.55 o 
  -5   8   9        1.78       21.73     20.10 o 
  -4   8   9      591.93      818.15     67.99 o 
  -3   8   9      807.10      819.69     30.63 o 
  -2   8   9        6.89        8.15     11.31 o 
  -1   8   9     1700.13     1722.67     48.74 o 
   0   8   9     1832.37     1811.75     50.79 o 
   1   8   9      179.94      153.72     18.35 o 
   2   8   9     1675.94     1577.76     83.30 o 
   3   8   9     2018.38     1825.00    151.37 o 
   4   8   9      180.46      151.00     15.95 o 
   5   8   9      833.50      720.07     33.75 o 
   6   8   9     1609.22     1424.18    106.86 o 
   7   8   9       80.88       34.77     27.45 o 
   8   8   9      518.28      387.66     44.58 o 
   9   8   9      716.10      759.95     64.28 o 
  10   8   9       66.50      112.02     32.80 o 
  11   8   9      158.27       91.98     32.86 o 
 -11   9   9        0.00       16.52     26.97 o 
 -10   9   9       76.90       49.01     27.78 o 
  -9   9   9       88.90       93.73     28.05 o 
  -8   9   9       61.87       32.06     19.69 o 
  -7   9   9       77.08       77.46     34.53 o 
  -6   9   9       31.82      -11.12     21.27 o 
  -5   9   9      385.54      382.70     43.17 o 
  -4   9   9      576.75      431.79     44.60 o 
  -3   9   9        1.35      -29.44     15.63 o 
  -2   9   9      520.64      487.77     35.02 o 
  -1   9   9      737.25      725.81     39.55 o 
   0   9   9        2.05        6.41     17.52 o 
   1   9   9      854.39      777.95     41.56 o 
   2   9   9      624.65      551.45     37.74 o 
   3   9   9      133.90      121.46     15.93 o 
   4   9   9      502.44      403.59     32.93 o 
   5   9   9      474.00      388.68     32.24 o 
   6   9   9       61.74       43.92     18.91 o 
   7   9   9      537.17      420.39     87.58 o 
   8   9   9       67.60       49.27     27.20 o 
   9   9   9       93.51       81.48     29.32 o 
  10   9   9       91.81       59.02     31.09 o 
  -9  10   9      222.36      265.48     37.43 o 
  -8  10   9      735.29      742.21     86.65 o 
  -7  10   9        8.96      -19.81     17.49 o 
  -6  10   9      336.40      305.27     42.78 o 
  -5  10   9      666.46      751.86    137.60 o 
  -4  10   9       13.92       11.61     22.40 o 
  -3  10   9      480.74      427.07     44.62 o 
  -2  10   9      264.13      350.18     31.89 o 
  -1  10   9       27.69       20.59     18.36 o 
   0  10   9      543.05      514.99     37.22 o 
   1  10   9      254.61      278.55     29.16 o 
   2  10   9      123.22       85.90     21.25 o 
   3  10   9      378.68      276.82     30.81 o 
   4  10   9      129.50      158.63     24.70 o 
   5  10   9       23.89      -26.13     16.55 o 
   6  10   9      116.47       56.01     30.82 o 
   7  10   9        2.28       10.49     22.02 o 
   8  10   9      316.11      243.97     54.62 o 
  -8  11   9       83.22       37.12     21.60 o 
  -7  11   9      776.72      837.37    122.77 o 
  -6  11   9      312.99      402.72     36.64 o 
  -5  11   9       50.99       34.59     26.94 o 
  -4  11   9      529.96      661.08     58.43 o 
  -3  11   9      395.97      547.77     61.67 o 
  -2  11   9      268.19      186.42     27.39 o 
  -1  11   9       98.79       92.44     23.54 o 
   0  11   9      171.44      236.23     29.55 o 
   1  11   9       73.16       13.61     18.82 o 
   2  11   9        0.74       19.71     13.39 o 
   3  11   9       23.52       10.80     17.89 o 
   4  11   9        4.18       14.83     18.00 o 
   5  11   9      149.27      160.00     24.85 o 
   6  11   9      377.11      294.54     42.04 o 
   7  11   9       97.92      -11.09     73.52 o 
  -5  12   9      327.64      315.88     44.50 o 
  -4  12   9        0.61       -3.02     22.68 o 
  -3  12   9      415.77      370.31     44.78 o 
  -2  12   9      294.71      370.68     44.78 o 
  -1  12   9       10.71        2.89     20.09 o 
   0  12   9      180.51      139.62     26.07 o 
   1  12   9      100.99       46.40     20.96 o 
   2  12   9      141.16       72.21     20.57 o 
   3  12   9      149.98       76.01     29.38 o 
   4  12   9        0.86       -5.37     24.88 o 
 -14   0  10      392.27      471.28     52.11 o 
 -13   0  10      875.03     1071.89     67.95 o 
 -12   0  10      797.02      743.98     56.98 o 
 -11   0  10      842.60      960.57     58.01 o 
 -10   0  10     3427.43     3559.76    127.58 o 
  -9   0  10        8.71       16.86     20.99 o 
  -8   0  10     1388.72     1400.19     51.30 o 
  -7   0  10     5774.20     5761.96    144.74 o 
  -6   0  10      353.63      465.78     29.04 o 
  -5   0  10     3500.41     3201.76     87.54 o 
  -4   0  10     5513.45     5415.31    112.72 o 
  -3   0  10       64.87      115.93     13.52 o 
  -2   0  10      944.93      752.30     27.73 o 
  -1   0  10     4669.21     4957.31    105.43 o 
   0   0  10       72.83       71.42     13.79 o 
   1   0  10     1658.42     1571.12     52.02 o 
   2   0  10      884.90     1055.69     41.26 o 
   3   0  10      757.14      663.04     41.14 o 
   4   0  10     1116.03     1285.18     92.58 o 
   5   0  10       45.50       88.82     34.76 o 
   7   0  10     2099.52     2150.03     65.84 o 
   8   0  10      100.26       70.07     16.25 o 
   9   0  10     4320.51     4226.44    153.78 o 
  10   0  10     1483.80     1477.08     77.21 o 
  11   0  10        8.14        9.78     26.53 o 
  12   0  10     2903.35     2964.86    119.95 o 
  13   0  10     1195.00     1330.17    155.96 o 
 -14   1  10      885.93      821.31     51.10 o 
 -13   1  10       66.00       38.07     22.75 o 
 -12   1  10     1249.80     1270.74     49.25 o 
 -11   1  10     2089.90     2102.09     63.95 o 
 -10   1  10       56.26       49.42     17.04 o 
  -9   1  10     3480.04     3469.38     87.03 o 
  -8   1  10     1209.70     1245.27     33.59 o 
  -7   1  10      185.00      237.57     16.17 o 
  -6   1  10     5130.22     5034.93     90.72 o 
  -5   1  10     1869.33     1874.37     38.76 o 
  -4   1  10      704.40      611.92     19.87 o 
  -3   1  10     3915.14     3568.86     56.45 o 
  -2   1  10     1487.96     1583.83     30.99 o 
  -1   1  10     1115.68      919.64     23.77 o 
   0   1  10     4641.08     4642.50     75.81 o 
   1   1  10      214.70      278.12     21.70 o 
   2   1  10     1122.29     1016.88     36.60 o 
   3   1  10     2268.14     2402.30     58.61 o 
   4   1  10      270.02      217.97     21.23 o 
   5   1  10     1051.72     1146.74     62.33 o 
   6   1  10     1139.02     1384.44     75.33 o 
   7   1  10      786.14      640.59     29.79 o 
   8   1  10     2538.64     2728.84     60.64 o 
   9   1  10      504.81      580.22     37.88 o 
  10   1  10      664.78      612.97     38.81 o 
  11   1  10     1358.40     1460.11     54.96 o 
  12   1  10      572.26      592.96     38.98 o 
  13   1  10      503.49      483.59     45.86 o 
 -14   2  10      175.63      171.57     30.15 o 
 -13   2  10     1089.23      996.78     53.00 o 
 -12   2  10      631.88      559.49     41.55 o 
 -11   2  10      462.05      497.06     36.94 o 
 -10   2  10     2260.65     2050.44     70.94 o 
  -9   2  10      340.27      320.27     34.78 o 
  -8   2  10     1311.06     1387.02     39.79 o 
  -7   2  10     2257.40     2058.67     45.58 o 
  -6   2  10      118.45      127.24     13.88 o 
  -5   2  10     3770.63     3876.39     65.98 o 
  -4   2  10     4805.32     4844.76     74.29 o 
  -3   2  10      112.03      136.20     10.59 o 
  -2   2  10     5043.42     4822.26     79.88 o 
  -1   2  10     5440.94     5697.77     92.24 o 
   0   2  10      112.12       83.03     10.50 o 
   1   2  10     6936.68     6711.04    117.28 o 
   2   2  10     3472.42     3793.98     82.20 o 
   3   2  10      658.08      615.08     39.54 o 
   4   2  10     8067.77     7848.44    195.62 o 
   5   2  10     1433.25      737.32     65.71 o 
   6   2  10      278.86      239.02     19.12 o 
   7   2  10     4954.17     4849.67    110.71 o 
   8   2  10      871.88      898.80     29.63 o 
   9   2  10     1206.24     1115.27     72.49 o 
  10   2  10      566.41      617.23     44.98 o 
  11   2  10      147.96      182.53     25.54 o 
  12   2  10      850.17      727.67     42.36 o 
  13   2  10      446.84      407.05     33.29 o 
 -14   3  10      814.26      727.28     47.60 o 
 -13   3  10       57.91       37.71     23.10 o 
 -12   3  10      692.65      693.88     44.09 o 
 -11   3  10     1067.14      925.47     47.19 o 
 -10   3  10        3.84       19.90     18.12 o 
  -9   3  10     1883.00     1753.16     62.61 o 
  -8   3  10      721.36      579.17     29.88 o 
  -7   3  10      364.40      448.01     23.14 o 
  -6   3  10     3187.88     3126.80     67.73 o 
  -5   3  10      790.94      655.46     20.34 o 
  -4   3  10     1423.14     1556.41     29.50 o 
  -3   3  10     4261.20     4353.39     73.04 o 
  -2   3  10       60.59       82.03     11.33 o 
  -1   3  10     3160.39     3011.88     60.10 o 
   0   3  10     3265.83     3511.77     61.17 o 
   1   3  10       85.81      194.04     14.41 o 
   2   3  10     7660.87     7057.05    155.42 o 
   3   3  10     4736.35     4690.17    111.13 o 
   4   3  10       23.36       78.53     16.48 o 
   5   3  10     3624.92     3327.26    169.28 o 
   6   3  10     4935.52     4934.61    112.04 o 
   7   3  10      296.71      350.05     34.58 o 
   8   3  10     1543.84     1436.51     45.50 o 
   9   3  10     1536.20     1566.82     64.15 o 
  10   3  10        4.16      -16.27     19.69 o 
  11   3  10      352.50      281.89     32.46 o 
  12   3  10      590.95      653.78     40.36 o 
  13   3  10       19.89       12.10     19.29 o 
 -13   4  10      500.36      578.26     44.12 o 
 -12   4  10      558.37      472.64     39.61 o 
 -11   4  10      479.76      536.63     39.44 o 
 -10   4  10     1208.06     1187.02     51.92 o 
  -9   4  10      174.68      151.36     22.95 o 
  -8   4  10     1079.23     1171.02     41.43 o 
  -7   4  10     2097.56     1967.37     55.78 o 
  -6   4  10        1.12      -12.93      9.99 o 
  -5   4  10     2163.99     2334.69     54.44 o 
  -4   4  10     2269.67     2244.78     44.02 o 
  -3   4  10     1024.52     1096.22     30.06 o 
  -2   4  10     6290.35     6488.53    124.35 o 
  -1   4  10     2152.78     2118.27     51.94 o 
   0   4  10      641.16      608.18     38.02 o 
   1   4  10    11820.30    11656.16    241.35 o 
   2   4  10     3268.42     3415.46     86.77 o 
   3   4  10      533.26      428.68     30.55 o 
   4   4  10     5102.60     5041.71    139.11 o 
   5   4  10     2278.29     2298.74     62.34 o 
   6   4  10      373.37      296.43     22.45 o 
   7   4  10     3495.63     3514.19     98.86 o 
   8   4  10      425.75      476.40     33.10 o 
   9   4  10      312.15      220.42     29.42 o 
  10   4  10     1465.24     1398.63     61.12 o 
  11   4  10      100.96      100.53     26.68 o 
  12   4  10      147.82      126.21     34.31 o 
 -13   5  10        7.44       30.08     29.13 o 
 -12   5  10     1036.72     1167.14     68.73 o 
 -11   5  10     1252.93     1300.68     71.31 o 
 -10   5  10       54.81       72.03     26.29 o 
  -9   5  10     1819.81     1833.87     81.82 o 
  -8   5  10     2346.54     2351.17     94.16 o 
  -7   5  10       56.34       79.49     18.89 o 
  -6   5  10     2088.94     2191.00     71.28 o 
  -5   5  10     3893.71     3737.50     89.02 o 
  -4   5  10      297.93      251.05     24.10 o 
  -3   5  10     2027.11     1953.68     65.86 o 
  -2   5  10     1759.10     1645.69     59.62 o 
  -1   5  10      240.51      204.20     20.28 o 
   0   5  10     3017.42     2993.02     90.60 o 
   1   5  10      727.81      735.68     40.20 o 
   2   5  10     1891.50     1765.35     54.68 o 
   3   5  10     1356.82     1309.21     37.57 o 
   4   5  10       49.58       81.46     14.52 o 
   5   5  10     1658.43     1577.21     43.40 o 
   6   5  10     2113.04     2094.69     66.23 o 
   7   5  10      564.22      509.48     39.01 o 
   8   5  10     1497.35     1620.44     65.17 o 
   9   5  10      863.62      806.65     59.24 o 
  10   5  10      365.18      329.91     42.02 o 
  11   5  10     1159.15     1118.41     67.20 o 
  12   5  10      216.21      180.72     30.26 o 
 -12   6  10      791.80      852.10     62.91 o 
 -11   6  10      562.58      702.69     54.35 o 
 -10   6  10     1635.97     1823.03     91.22 o 
  -9   6  10      440.59      505.54     45.18 o 
  -8   6  10     1089.26     1135.19     62.06 o 
  -7   6  10     2992.00     3225.17     89.10 o 
  -6   6  10      118.44      186.41     37.59 o 
  -5   6  10     2072.89     2024.25     87.89 o 
  -4   6  10     5100.36     4795.54    235.08 o 
  -3   6  10       18.85       14.85     12.42 o 
  -2   6  10     1495.40     1242.91     50.82 o 
  -1   6  10     1947.20     1863.02     65.56 o 
   0   6  10      200.22      206.15     17.14 o 
   1   6  10     2222.30     1991.84     53.72 o 
   2   6  10       66.73       64.41     14.38 o 
   3   6  10      171.34      186.78     17.60 o 
   4   6  10     1002.87      907.14     53.97 o 
   5   6  10      129.34      132.49     16.84 o 
   6   6  10      497.10      434.88    126.30 o 
   7   6  10     1035.90      980.09     60.99 o 
   8   6  10       43.56       68.42     28.77 o 
   9   6  10      656.25      714.60     55.62 o 
  10   6  10      693.25      703.74     45.98 o 
  11   6  10       57.19       52.98     29.28 o 
 -12   7  10      749.74      892.20     63.34 o 
 -11   7  10     1220.35     1385.66     74.90 o 
 -10   7  10        2.51       -3.43     23.20 o 
  -9   7  10      949.00     1048.12     79.93 o 
  -8   7  10     1228.70     1111.04     59.51 o 
  -7   7  10       14.31        2.96     17.86 o 
  -6   7  10     1198.75     1071.04     61.75 o 
  -5   7  10      883.02      874.62     36.38 o 
  -4   7  10      152.21      165.52     29.03 o 
  -3   7  10     2114.75     2083.92     80.99 o 
  -2   7  10      619.15      580.53     26.04 o 
  -1   7  10      340.85      330.83     20.99 o 
   0   7  10      869.38      813.99     31.49 o 
   1   7  10     1210.11     1080.30     37.29 o 
   2   7  10     1435.43     1386.27     43.66 o 
   3   7  10      160.73      150.84     17.20 o 
   4   7  10        2.18        8.46     20.40 o 
   5   7  10     1130.47     1041.44     54.42 o 
   6   7  10      441.83      432.64     34.49 o 
   7   7  10      448.44      322.09     41.65 o 
   8   7  10     2336.31     2289.80    101.10 o 
   9   7  10      234.70      217.54     37.84 o 
  10   7  10      423.73      463.50     49.30 o 
  11   7  10     1643.32     1782.42     88.13 o 
 -11   8  10      111.81      134.88     42.32 o 
 -10   8  10      847.99      813.27     80.60 o 
  -9   8  10      152.42       96.95     28.77 o 
  -8   8  10      564.02      708.22     51.59 o 
  -7   8  10     1549.79     1431.64     99.35 o 
  -6   8  10      102.20       65.37     25.65 o 
  -5   8  10     1102.04     1221.00     68.58 o 
  -4   8  10     2430.64     2380.10    101.39 o 
  -3   8  10        0.30      -24.35     20.40 o 
  -2   8  10     1996.70     2184.81     73.63 o 
  -1   8  10     1520.37     1589.01     60.90 o 
   0   8  10       22.26       27.71     17.42 o 
   1   8  10     2295.72     2342.20     78.20 o 
   2   8  10     1491.46     1481.20     58.28 o 
   3   8  10      536.62      532.38     37.89 o 
   4   8  10     1588.07     1587.54     92.45 o 
   5   8  10      289.07      326.57     30.71 o 
   6   8  10      290.52      242.48     37.84 o 
   7   8  10     2043.60     2034.57    131.42 o 
   8   8  10      106.13      146.52     32.99 o 
   9   8  10      747.78      723.71     57.11 o 
  10   8  10      690.62      806.62    101.35 o 
 -10   9  10       11.41       -9.41     25.47 o 
  -9   9  10      685.02      728.11     54.12 o 
  -8   9  10      376.70      231.30     56.79 o 
  -7   9  10        8.81       36.03     20.07 o 
  -6   9  10      961.40     1009.35     97.24 o 
  -5   9  10      481.75      246.06     38.23 o 
  -4   9  10      494.31      785.09     57.72 o 
  -3   9  10     1178.02     1491.91     76.81 o 
  -2   9  10      198.05      178.75     25.61 o 
  -1   9  10     1054.61     1183.13     52.39 o 
   0   9  10     2428.59     2911.14     91.88 o 
   1   9  10      246.03      270.21     29.98 o 
   2   9  10     1434.52     1594.87     61.66 o 
   3   9  10     3136.24     3397.31    275.43 o 
   4   9  10      139.16      169.25     25.07 o 
   5   9  10      706.03      722.05     43.71 o 
   6   9  10     2110.35     2257.59    181.35 o 
   7   9  10      179.55      286.91     57.56 o 
   8   9  10      912.79      935.81     63.22 o 
   9   9  10      666.13      786.48     59.26 o 
  -8  10  10      105.60      151.34     31.49 o 
  -7  10  10      730.43      694.93     60.26 o 
  -6  10  10        1.39      -18.11     23.10 o 
  -5  10  10      957.85     1106.93     71.11 o 
  -4  10  10      690.11      691.05     58.19 o 
  -3  10  10      227.96      405.79     45.52 o 
  -2  10  10     1252.92     1404.98     58.75 o 
  -1  10  10     1427.68     1512.11     60.60 o 
   0  10  10      313.84      350.72     32.62 o 
   1  10  10     1853.15     2097.76    100.45 o 
   2  10  10     1124.25     1266.45     54.76 o 
   3  10  10      266.70      233.07     33.08 o 
   4  10  10     1358.57     1438.33     59.41 o 
   5  10  10      900.59      995.21     48.39 o 
   6  10  10       94.21       67.96     29.76 o 
   7  10  10     1137.99     1143.92    115.29 o 
  -6  11  10     1415.70     1428.91    139.39 o 
  -5  11  10      423.53      460.46     96.81 o 
  -4  11  10       48.52       85.84     32.01 o 
  -3  11  10      739.91      842.15     61.48 o 
  -2  11  10      443.80      546.32     52.88 o 
  -1  11  10      111.19      137.19     25.72 o 
   0  11  10      856.22      865.79     46.80 o 
   1  11  10       16.94       -4.18     19.34 o 
   2  11  10      614.70      663.05     42.74 o 
   3  11  10     1032.20      924.15     66.60 o 
   4  11  10        0.80       11.52     19.60 o 
   5  11  10      647.63      639.36     41.33 o 
  -2  12  10      246.08      349.30     45.27 o 
  -1  12  10      882.61      918.05     49.96 o 
   0  12  10       29.23       40.39     21.84 o 
   1  12  10      556.63      462.14     38.10 o 
 -13   1  11       29.52       82.31     25.60 o 
 -12   1  11      124.68      133.03     26.46 o 
 -11   1  11       18.13       -5.32     19.31 o 
 -10   1  11       19.39       27.20     16.38 o 
  -9   1  11       83.53      156.29     20.05 o 
  -8   1  11      421.25      426.90     26.79 o 
  -7   1  11      163.30      158.31     19.66 o 
  -6   1  11        2.05       -5.71     10.16 o 
  -5   1  11      309.37      386.81     21.63 o 
  -4   1  11        0.23        2.69      8.51 o 
  -3   1  11      246.56      268.17     14.29 o 
  -2   1  11       89.49      138.62     11.77 o 
  -1   1  11      162.76      238.12     15.44 o 
   0   1  11       27.09       15.79      8.72 o 
   1   1  11      155.49      158.85     16.69 o 
   2   1  11      156.92      222.94     18.66 o 
   3   1  11       33.34       77.57     16.77 o 
   4   1  11      115.31       98.68     18.16 o 
   5   1  11       21.47       36.98     19.27 o 
   6   1  11      186.84      194.13     48.17 o 
   7   1  11       78.22       90.39     24.40 o 
   8   1  11      156.74      189.92     20.10 o 
   9   1  11       44.61       68.11     21.38 o 
  10   1  11      139.22      155.58     25.59 o 
  11   1  11      146.36      171.84     26.23 o 
  12   1  11       40.42       91.74     25.07 o 
 -13   2  11       11.13       14.27     22.32 o 
 -12   2  11        0.03       -2.31     20.94 o 
 -11   2  11        0.55        4.92     19.61 o 
 -10   2  11        7.12       15.00     18.91 o 
  -9   2  11       56.95       49.26     19.09 o 
  -8   2  11      150.27      174.66     23.81 o 
  -7   2  11      301.13      325.62     20.57 o 
  -6   2  11      141.99      179.83     15.98 o 
  -5   2  11       32.67       39.19     10.42 o 
  -4   2  11     1135.11     1250.92     30.79 o 
  -3   2  11     1046.19     1240.27     30.86 o 
  -2   2  11        1.28      -13.87      8.91 o 
  -1   2  11      162.45      166.98     14.60 o 
   0   2  11     1397.34     1574.86     38.88 o 
   1   2  11      122.93      134.90     13.48 o 
   2   2  11       12.30       16.23     11.93 o 
   3   2  11      173.57      200.01     21.80 o 
   4   2  11      211.90      236.61     23.37 o 
   5   2  11        0.53       14.08     17.38 o 
   6   2  11       77.88       27.27     28.75 o 
   7   2  11      168.19      235.02     39.40 o 
   8   2  11      183.54      215.30     29.35 o 
   9   2  11      132.43       90.65     24.49 o 
  10   2  11        5.23       21.70     20.30 o 
  11   2  11      858.89      932.14     47.45 o 
  12   2  11        3.07       21.68     20.55 o 
 -13   3  11       20.57        1.43     21.80 o 
 -12   3  11        1.68        5.26     21.31 o 
 -11   3  11       12.57        0.94     19.95 o 
 -10   3  11        8.13       -8.92     18.85 o 
  -9   3  11       11.99      -17.12     17.19 o 
  -8   3  11      136.11      124.88     20.91 o 
  -7   3  11       27.81       21.51     14.18 o 
  -6   3  11       29.75       54.80     16.56 o 
  -5   3  11      209.16      182.74     16.37 o 
  -4   3  11      132.94      186.16     14.52 o 
  -3   3  11       93.37      132.23     12.20 o 
  -2   3  11        7.82       15.35      9.77 o 
  -1   3  11       17.74       36.46     10.42 o 
   0   3  11        1.99       -0.87     10.36 o 
   1   3  11      277.33      258.60     20.14 o 
   2   3  11      101.08       95.16     17.73 o 
   3   3  11        4.35       -2.22     13.17 o 
   4   3  11      419.96      382.67     28.73 o 
   5   3  11        0.15       -6.20     17.15 o 
   6   3  11       78.61       37.20     17.19 o 
   7   3  11       35.39       65.82     15.47 o 
   8   3  11        7.83       -5.16     19.36 o 
   9   3  11       41.74       37.46     22.46 o 
  10   3  11       12.17        9.46     20.94 o 
  11   3  11      279.29      186.08     50.67 o 
  12   3  11       72.08       56.73     22.88 o 
 -12   4  11      106.45       82.55     34.77 o 
 -11   4  11        5.35       20.70     25.56 o 
 -10   4  11        9.10      -14.66     22.82 o 
  -9   4  11      178.94      185.86     31.80 o 
  -8   4  11        6.70       12.06     21.64 o 
  -7   4  11       29.03        0.24     15.78 o 
  -6   4  11       69.01       36.98     16.47 o 
  -5   4  11       32.22        5.51     14.81 o 
  -4   4  11       71.70       19.79     14.80 o 
  -3   4  11      173.72      210.26     20.50 o 
  -2   4  11      359.01      322.23     31.78 o 
  -1   4  11       11.10        8.89     13.43 o 
   0   4  11       22.84       32.93     19.02 o 
   1   4  11     2314.23     2146.90     63.25 o 
   2   4  11       65.21       93.21     18.00 o 
   3   4  11        3.76       -0.56     13.81 o 
   4   4  11      720.29      730.70     35.72 o 
   5   4  11      116.37       92.03     18.68 o 
   6   4  11      206.57      164.25     18.04 o 
   7   4  11      361.42      383.42     35.62 o 
   8   4  11      145.91      148.58     26.64 o 
   9   4  11        0.73        2.70     22.76 o 
  10   4  11      514.77      525.29     42.66 o 
  11   4  11      308.10      339.70     36.00 o 
 -12   5  11        0.11       12.54     26.79 o 
 -11   5  11       24.45       29.72     25.52 o 
 -10   5  11       76.88       88.50     27.65 o 
  -9   5  11       55.83      146.88     29.93 o 
  -8   5  11       11.14        4.42     20.52 o 
  -7   5  11       17.93        2.44     15.98 o 
  -6   5  11       17.95       44.11     23.80 o 
  -5   5  11        4.54       31.20     22.36 o 
  -4   5  11      176.37      120.16     26.91 o 
  -3   5  11      105.45       74.21     18.40 o 
  -2   5  11        9.44       -6.93     14.83 o 
  -1   5  11       11.64        8.16     13.78 o 
   0   5  11      280.70      223.32     22.02 o 
   1   5  11       10.57        5.93     13.79 o 
   2   5  11      302.88      319.51     38.40 o 
   3   5  11      436.79      478.96     37.53 o 
   4   5  11        8.09       -2.51     13.89 o 
   5   5  11      890.32      863.81     60.52 o 
   6   5  11     1250.63     1216.76     79.00 o 
   7   5  11       75.50       93.42     31.56 o 
   8   5  11      297.11      326.79     47.05 o 
   9   5  11      746.55      734.51     60.98 o 
  10   5  11       59.11       63.64     31.24 o 
  11   5  11      169.76      134.04     48.71 o 
 -11   6  11       92.87       69.78     50.61 o 
 -10   6  11      150.34       74.60     29.11 o 
  -9   6  11      336.79      297.94     37.36 o 
  -8   6  11      152.83      226.21     33.27 o 
  -7   6  11       43.55       52.77     33.41 o 
  -6   6  11      248.09      234.38     34.63 o 
  -5   6  11        9.26       16.93     21.56 o 
  -4   6  11       10.07       16.68     20.10 o 
  -3   6  11      143.06      116.15     21.39 o 
  -2   6  11      204.08      214.62     32.22 o 
  -1   6  11      295.88      257.39     35.96 o 
   0   6  11        3.18      -13.86     14.96 o 
   1   6  11       46.05       25.55     18.01 o 
   2   6  11     1181.66     1065.13     49.26 o 
   3   6  11       56.10       44.13     13.26 o 
   4   6  11      152.93      110.82     16.14 o 
   5   6  11      415.24      406.36     33.88 o 
   6   6  11        1.06       -5.16     24.64 o 
   7   6  11      248.74      156.55     66.98 o 
   8   6  11      195.38      136.10     33.28 o 
   9   6  11       25.56       49.11     29.17 o 
  10   6  11      210.61      158.82     37.25 o 
 -11   7  11       62.25       19.55     26.93 o 
 -10   7  11       25.48        4.75     24.13 o 
  -9   7  11      190.88      181.39     32.40 o 
  -8   7  11      269.29      241.44     34.51 o 
  -7   7  11       12.89      -15.02     20.42 o 
  -6   7  11      409.24      216.12     33.06 o 
  -5   7  11      382.53      406.91     67.33 o 
  -4   7  11       42.55       46.14     24.34 o 
  -3   7  11      408.16      298.49     38.65 o 
  -2   7  11      424.55      501.91     37.42 o 
  -1   7  11        3.20       14.08     17.30 o 
   0   7  11      366.47      306.83     30.70 o 
   1   7  11      223.76      255.52     20.58 o 
   2   7  11      375.88      436.63     35.20 o 
   3   7  11      416.59      268.30     29.98 o 
   4   7  11        6.95       17.12     18.88 o 
   5   7  11      198.53      252.61     28.57 o 
   6   7  11       16.96       63.61     27.94 o 
   7   7  11        5.73       18.85     25.69 o 
   8   7  11       32.91      -15.25     24.03 o 
   9   7  11        0.30       22.71     28.94 o 
  -9   8  11       81.24       95.71     39.93 o 
  -8   8  11       25.41       51.07     25.19 o 
  -7   8  11      748.25      829.81     46.30 o 
  -6   8  11      368.38      404.53     57.08 o 
  -5   8  11       93.59       89.99     29.74 o 
  -4   8  11      919.31      950.18     72.03 o 
  -3   8  11      750.22      816.83     55.74 o 
  -2   8  11       15.30      -16.95     16.12 o 
  -1   8  11      913.11      931.32     47.27 o 
   0   8  11      413.12      523.21     39.23 o 
   1   8  11       27.93       -3.63     18.27 o 
   2   8  11      476.77      384.55     34.30 o 
   3   8  11      370.15      378.16     33.71 o 
   4   8  11      170.53       68.59     25.10 o 
   5   8  11      146.85      105.20     23.61 o 
   6   8  11       78.78       71.41     30.66 o 
   7   8  11       13.12      -23.37     50.44 o 
   8   8  11      181.96      132.98     35.84 o 
  -8   9  11      226.33      171.11     32.79 o 
  -7   9  11      304.74      291.42     49.17 o 
  -6   9  11      185.15      121.06     47.42 o 
  -5   9  11      331.55      295.45     41.49 o 
  -4   9  11       69.16       56.26     28.18 o 
  -3   9  11       50.20       21.03     24.93 o 
  -2   9  11      601.70      598.44     53.64 o 
  -1   9  11        1.86       14.65     18.87 o 
   0   9  11      172.97      136.36     25.33 o 
   1   9  11      182.00      173.94     26.45 o 
   2   9  11        6.67        5.69     18.40 o 
   3   9  11      304.83      250.04     45.92 o 
   4   9  11       27.03       10.79     18.41 o 
   5   9  11        0.98       -4.90     17.69 o 
   6   9  11      247.47      149.94     35.84 o 
   7   9  11       19.88      -41.40     25.73 o 
  -6  10  11      142.64      189.41     38.46 o 
  -5  10  11       35.67      -17.67     24.28 o 
  -4  10  11      219.14      142.18     34.48 o 
  -3  10  11      241.11      239.73     39.98 o 
  -2  10  11       29.47       20.48     29.79 o 
  -1  10  11      351.64      259.28     30.04 o 
   0  10  11       39.95       34.61     23.74 o 
   1  10  11       19.80       11.07     19.01 o 
   2  10  11      310.20      248.52     30.29 o 
   3  10  11       38.33       36.91     21.59 o 
   4  10  11      224.22      193.55     27.95 o 
   5  10  11      399.23      339.98     32.88 o 
  -3  11  11      126.87       69.48     34.73 o 
  -2  11  11       15.82      -16.95     23.47 o 
  -1  11  11      172.02      182.24     27.68 o 
   0  11  11      317.68      250.43     30.55 o 
   1  11  11        0.08       21.88     20.38 o 
   2  11  11      447.15      539.80     48.37 o 
 -12   0  12      276.83      254.14     38.63 o 
 -11   0  12     1734.53     1731.45     81.83 o 
 -10   0  12      461.86      519.11     46.71 o 
  -9   0  12      751.53      710.30     49.08 o 
  -8   0  12     1285.48     1439.54     67.93 o 
  -7   0  12      480.75      529.45     40.88 o 
  -6   0  12     1073.75      999.65     52.96 o 
  -5   0  12     1431.42     1530.11     65.36 o 
  -4   0  12        2.57       -5.18     13.50 o 
  -3   0  12     1639.43     1733.83     59.40 o 
  -2   0  12     1171.96     1055.31     43.57 o 
  -1   0  12      368.42      463.33     31.71 o 
   0   0  12     2635.49     2830.35     83.29 o 
   1   0  12     1052.85     1016.38     55.22 o 
   2   0  12     1796.75     1689.48    140.92 o 
   3   0  12     4092.56     4050.89    139.77 o 
   4   0  12     1056.83     1006.13     88.11 o 
   5   0  12     1686.91     1476.35     80.14 o 
   6   0  12     3935.57     4163.96    155.46 o 
   7   0  12      679.01      883.90    102.75 o 
   8   0  12      862.29      708.55     61.38 o 
   9   0  12     2370.27     2367.56    106.16 o 
  10   0  12      235.58      375.84     48.26 o 
  11   0  12      569.94      354.23     46.92 o 
 -12   1  12     1067.70     1061.98     52.56 o 
 -11   1  12       23.52       50.20     21.56 o 
 -10   1  12      720.98      792.04     43.71 o 
  -9   1  12     1249.33     1298.21     46.16 o 
  -8   1  12       98.65       59.00     16.33 o 
  -7   1  12     1093.35     1175.24     41.67 o 
  -6   1  12     1574.81     1716.38     59.88 o 
  -5   1  12      272.56      322.66     26.76 o 
  -4   1  12     2233.32     2175.14     48.98 o 
  -3   1  12      402.54      388.65     19.21 o 
  -2   1  12      452.22      512.45     21.46 o 
  -1   1  12     1900.06     1960.62     42.68 o 
   0   1  12       33.67       42.49     11.78 o 
   1   1  12     1516.65     1577.68     40.69 o 
   2   1  12     2059.08     2217.25     57.98 o 
   3   1  12       11.75       14.00     15.60 o 
   4   1  12     2285.36     2257.18     68.51 o 
   5   1  12     1642.59     1850.37     72.92 o 
   6   1  12       14.03       23.05     19.75 o 
   7   1  12     1767.59     1398.24     79.05 o 
   8   1  12     1135.28     1253.05     52.47 o 
   9   1  12       53.43       18.63     20.14 o 
  10   1  12      857.68      863.45     47.50 o 
  11   1  12      510.33      627.36     41.99 o 
 -12   2  12       44.59       40.66     22.84 o 
 -11   2  12     1334.37     1447.41     60.83 o 
 -10   2  12      346.34      405.55     34.54 o 
  -9   2  12      870.09      995.48     46.97 o 
  -8   2  12     1798.99     2106.52     70.89 o 
  -7   2  12      481.02      536.03     35.39 o 
  -6   2  12     1040.98     1094.02     57.08 o 
  -5   2  12     3203.61     3653.66     86.81 o 
  -4   2  12      255.36      280.41     22.09 o 
  -3   2  12     2661.90     2892.78     55.84 o 
  -2   2  12     2166.45     2434.52     49.23 o 
  -1   2  12      125.37      185.63     16.29 o 
   0   2  12     2955.23     2756.91     66.67 o 
   1   2  12     3161.65     3120.48     73.31 o 
   2   2  12       32.24       18.54     15.66 o 
   3   2  12     2178.30     1900.68     62.72 o 
   4   2  12      590.86      601.04     35.07 o 
   5   2  12      144.84      105.24     25.17 o 
   6   2  12     1350.06     1141.51     67.09 o 
   7   2  12      178.80      172.38     28.72 o 
   8   2  12     1001.87      842.45     77.42 o 
   9   2  12      795.99      712.85     49.16 o 
  10   2  12       23.59      -17.18     19.24 o 
  11   2  12      249.82      256.67     29.97 o 
 -12   3  12      795.59      953.50     53.11 o 
 -11   3  12        4.65       -1.12     19.81 o 
 -10   3  12     1038.94     1269.90     55.39 o 
  -9   3  12     1105.28     1238.17     63.37 o 
  -8   3  12      121.84      177.74     24.89 o 
  -7   3  12     1006.74     1231.77     57.43 o 
  -6   3  12      819.53     1042.81     43.82 o 
  -5   3  12      355.14      404.38     26.50 o 
  -4   3  12     3007.30     3300.30     93.83 o 
  -3   3  12      248.58      411.90     24.11 o 
  -2   3  12     1087.40      987.98     34.56 o 
  -1   3  12     2909.78     2943.99     69.27 o 
   0   3  12     1089.14     1295.05     44.49 o 
   1   3  12      699.42      513.65     32.92 o 
   2   3  12     2612.79     2400.74     70.05 o 
   3   3  12      221.42      271.23     26.27 o 
   4   3  12      287.86      212.25     23.71 o 
   5   3  12      443.36      397.62     29.58 o 
   6   3  12      176.15      195.72     36.09 o 
   7   3  12     1217.22     1001.52     67.64 o 
   8   3  12      234.68      267.21     50.67 o 
   9   3  12        6.69      -19.15     21.87 o 
  10   3  12      679.03      612.86     46.80 o 
  11   3  12      102.81       97.07     24.64 o 
 -11   4  12     1004.89     1093.46     65.49 o 
 -10   4  12       80.11      116.57     40.03 o 
  -9   4  12      644.62      772.32     52.21 o 
  -8   4  12     1335.06     1425.66     83.34 o 
  -7   4  12        1.55       11.99     21.33 o 
  -6   4  12     2138.75     2296.86     89.68 o 
  -5   4  12     3369.17     3511.27    129.36 o 
  -4   4  12       44.52       53.02     24.21 o 
  -3   4  12     3056.07     3154.51     81.66 o 
  -2   4  12     3113.34     3362.39     86.42 o 
  -1   4  12      101.41      187.99     22.02 o 
   0   4  12     1350.12     1265.68     46.70 o 
   1   4  12     2583.85     2579.12     73.32 o 
   2   4  12      191.29      135.66     20.59 o 
   3   4  12     1030.44      902.46     48.20 o 
   4   4  12     1039.01      981.76     42.00 o 
   5   4  12      150.13       67.23     18.15 o 
   6   4  12      819.26      777.44    102.08 o 
   7   4  12      197.03      168.01     28.44 o 
   8   4  12      305.99      237.36     31.25 o 
   9   4  12      611.91      507.64     42.07 o 
  10   4  12       75.50       86.47     26.52 o 
 -11   5  12       76.73       61.25     29.54 o 
 -10   5  12      455.76      465.78     46.05 o 
  -9   5  12     1041.47     1025.21     83.70 o 
  -8   5  12       82.46       64.19     24.81 o 
  -7   5  12      684.77      607.88     61.77 o 
  -6   5  12      931.68      851.39     75.66 o 
  -5   5  12        4.42        3.15     21.98 o 
  -4   5  12     1400.16     1368.73     70.57 o 
  -3   5  12      508.43      480.67     69.72 o 
  -2   5  12      226.53      224.04     23.00 o 
  -1   5  12     1854.80     1874.99     58.31 o 
   0   5  12      220.68      208.04     23.25 o 
   1   5  12     1160.55     1225.45     46.85 o 
   2   5  12     1862.38     1776.52     57.99 o 
   3   5  12       44.74       56.72     17.75 o 
   4   5  12     1822.07     1739.75     68.65 o 
   5   5  12     1354.21     1471.55     63.65 o 
   6   5  12        4.73       12.63     20.09 o 
   7   5  12     1160.15     1288.68     71.80 o 
   8   5  12      869.89      999.20     59.39 o 
   9   5  12      145.11      114.68     34.06 o 
  10   5  12      705.08      793.48     73.95 o 
 -10   6  12      195.83      217.46     36.75 o 
  -9   6  12      404.66      329.49     40.06 o 
  -8   6  12     1532.92     1362.55     70.22 o 
  -7   6  12      343.03      308.37     56.22 o 
  -6   6  12      575.08      580.24     71.28 o 
  -5   6  12     1030.70      871.26     57.33 o 
  -4   6  12        6.00       -2.49     20.95 o 
  -3   6  12      998.08     1046.11     62.97 o 
  -2   6  12      704.33      575.56     45.02 o 
  -1   6  12      164.07      200.52     30.26 o 
   0   6  12     1213.87     1271.74    134.24 o 
   1   6  12      898.68      758.30    108.33 o 
   2   6  12      281.11      327.49     32.86 o 
   3   6  12     1108.35     1202.12     55.03 o 
   4   6  12      295.56      337.33     42.27 o 
   5   6  12      489.52      476.91     45.75 o 
   6   6  12     1342.62     1523.82     81.84 o 
   7   6  12      304.48      476.14     68.43 o 
   8   6  12      620.40      604.08     57.28 o 
   9   6  12     1574.04     1682.21     88.94 o 
  -9   7  12      356.71      334.82     40.39 o 
  -8   7  12        4.65       30.09     25.35 o 
  -7   7  12      855.29      797.63     52.62 o 
  -6   7  12      489.53      397.89     45.14 o 
  -5   7  12        1.63       -7.90     20.87 o 
  -4   7  12     1355.28     1141.11    102.41 o 
  -3   7  12      141.19       66.64     20.51 o 
  -2   7  12      195.68      279.43     30.17 o 
  -1   7  12     1022.05     1009.75     49.51 o 
   0   7  12       14.53        4.35     19.16 o 
   1   7  12      863.37      968.80     48.80 o 
   2   7  12     2247.46     2346.91     84.07 o 
   3   7  12       93.62       72.00     22.36 o 
   4   7  12     1455.65     1471.46     61.35 o 
   5   7  12     1555.80     1619.23     78.18 o 
   6   7  12       25.74       40.70     30.15 o 
   7   7  12     1700.94     1729.17     87.70 o 
   8   7  12      901.74     1046.27     67.78 o 
  -8   8  12      763.64      654.03     86.83 o 
  -7   8  12      267.53      183.91     46.90 o 
  -6   8  12      531.22      610.56     56.66 o 
  -5   8  12     1138.39     1139.25     68.11 o 
  -4   8  12      147.29      164.98     34.61 o 
  -3   8  12     1280.92     1258.00     73.06 o 
  -2   8  12      634.00      743.16     57.52 o 
  -1   8  12       10.71       23.69     20.25 o 
   0   8  12     1014.36     1114.82     52.78 o 
   1   8  12      991.99      968.13     50.06 o 
   2   8  12      161.02      134.01     25.86 o 
   3   8  12     1454.76     1454.91     70.51 o 
   4   8  12      356.72      442.67     49.29 o 
   5   8  12       39.64       -1.27     18.72 o 
   6   8  12      910.48      861.39     61.48 o 
   7   8  12      489.81      577.57     63.00 o 
  -6   9  12      616.32      640.11    126.73 o 
  -5   9  12       80.66       91.25     35.40 o 
  -4   9  12     1246.34     1517.61     82.85 o 
  -3   9  12      591.30      776.27     61.56 o 
  -2   9  12       53.87       48.00     29.75 o 
  -1   9  12     1353.36     1563.79     64.00 o 
   0   9  12      497.28      554.84     61.69 o 
   1   9  12       28.06       58.22     22.89 o 
   2   9  12     1414.00     1398.99     60.61 o 
   3   9  12       99.58      133.62     25.89 o 
   4   9  12      110.72       94.22     22.93 o 
   5   9  12      455.98      404.20     36.47 o 
  -4  10  12       27.08       13.38     25.92 o 
  -3  10  12      594.38      635.81     58.59 o 
  -2  10  12      951.52      970.43     67.16 o 
  -1  10  12       11.41       24.79     27.41 o 
   0  10  12      500.19      537.24     41.34 o 
   1  10  12      760.32      841.19     47.97 o 
   2  10  12        2.82       12.18     21.27 o 
 -11   1  13       29.21       15.65     21.77 o 
 -10   1  13        0.02      -10.07     19.40 o 
  -9   1  13       26.42       40.22     20.45 o 
  -8   1  13        1.19       -1.50     17.30 o 
  -7   1  13        0.38       -0.74     14.08 o 
  -6   1  13        0.56       -4.17     13.99 o 
  -5   1  13       31.47       31.26     20.15 o 
  -4   1  13        1.62       12.57     16.26 o 
  -3   1  13        1.46       -6.87     10.62 o 
  -2   1  13       14.36       13.77     11.40 o 
  -1   1  13       35.87       66.69     11.94 o 
   0   1  13        1.25        2.34     12.76 o 
   1   1  13        5.58        7.30     12.91 o 
   2   1  13       13.42        1.22     12.56 o 
   3   1  13      113.97      197.14     23.93 o 
   4   1  13        7.87        9.59     20.05 o 
   5   1  13       40.91       70.96     24.14 o 
   6   1  13       30.24       64.13     23.44 o 
   7   1  13      122.87      134.64     23.47 o 
   8   1  13        2.70       -6.95     14.32 o 
   9   1  13       37.09       27.32     22.43 o 
  10   1  13       51.30       86.92     27.79 o 
 -11   2  13       46.70       73.02     24.11 o 
 -10   2  13       68.08       80.74     23.89 o 
  -9   2  13      137.48      180.52     26.08 o 
  -8   2  13      212.09      214.03     27.12 o 
  -7   2  13       36.26       63.30     19.88 o 
  -6   2  13      379.46      509.80     42.92 o 
  -5   2  13        0.90       11.42     20.62 o 
  -4   2  13       49.04       66.45     15.81 o 
  -3   2  13       28.58       69.78     12.96 o 
  -2   2  13       65.95       76.64     15.21 o 
  -1   2  13       61.20       65.08     15.20 o 
   0   2  13      136.08      198.09     19.51 o 
   1   2  13       92.25       31.71     13.78 o 
   2   2  13      329.92      322.08     28.10 o 
   3   2  13      172.68      184.93     28.33 o 
   4   2  13       12.12       46.72     18.38 o 
   5   2  13      223.32      243.12     32.75 o 
   6   2  13        5.56        0.08     21.33 o 
   7   2  13       44.00       42.52     15.07 o 
   8   2  13      474.87      566.75     72.67 o 
   9   2  13      159.99      215.85     29.67 o 
 -10   3  13       55.97       86.73     29.08 o 
  -9   3  13        5.90       11.35     24.60 o 
  -8   3  13      105.61      109.16     29.58 o 
  -7   3  13       11.25        1.12     21.84 o 
  -6   3  13      178.29      170.42     43.86 o 
  -5   3  13       95.57       72.09     35.90 o 
  -4   3  13       97.28       91.39     38.79 o 
  -3   3  13       17.34       -6.50     21.22 o 
  -2   3  13        4.22        5.39     14.84 o 
  -1   3  13        0.06       12.23     14.78 o 
   0   3  13      164.47      117.49     17.09 o 
   1   3  13       19.50       16.49     16.31 o 
   2   3  13       28.75        4.35     15.61 o 
   3   3  13        1.02       -8.32     15.25 o 
   4   3  13        2.99      -12.99     15.55 o 
   5   3  13      368.05      235.69     32.32 o 
   6   3  13        9.58       -0.90     21.29 o 
   7   3  13       29.41       14.20     18.69 o 
   8   3  13        0.40       14.49     22.80 o 
   9   3  13        8.24       -1.70     22.41 o 
 -10   4  13       12.55      -12.93     23.35 o 
  -9   4  13        5.02       -2.26     23.12 o 
  -8   4  13      242.28      192.74     32.59 o 
  -7   4  13        0.62      -14.55     21.14 o 
  -6   4  13      199.65      231.05     49.11 o 
  -5   4  13      413.17      369.02     57.28 o 
  -4   4  13        3.12       42.01     23.71 o 
  -3   4  13      144.59      202.91     33.34 o 
  -2   4  13      550.30      529.06     33.09 o 
  -1   4  13        0.13       -5.66     14.68 o 
   0   4  13       58.06       72.46     18.83 o 
   1   4  13      247.17      262.10     29.17 o 
   2   4  13        0.76      -21.89     20.94 o 
   3   4  13       50.09       11.03     15.93 o 
   4   4  13      281.18      336.94     36.16 o 
   5   4  13      165.37      219.60     25.34 o 
   6   4  13       76.42       37.88     22.25 o 
   7   4  13       90.64       57.73     23.62 o 
   8   4  13      317.50      417.47     40.07 o 
   9   4  13       20.41       52.82     22.95 o 
  -9   5  13       48.07       29.59     25.88 o 
  -8   5  13        0.07       -6.54     24.28 o 
  -7   5  13      183.35      162.19     31.78 o 
  -6   5  13      148.01      162.84     43.54 o 
  -5   5  13       26.59       27.27     23.76 o 
  -4   5  13      106.10      105.28     28.17 o 
  -3   5  13      140.27      143.71     32.44 o 
  -2   5  13        6.29       27.82     19.53 o 
  -1   5  13      435.90      535.97     34.01 o 
   0   5  13      343.95      374.98     34.62 o 
   1   5  13        7.45        2.70     15.99 o 
   2   5  13      578.55      538.72     35.11 o 
   3   5  13      507.65      585.25     36.37 o 
   4   5  13        3.97        8.67     16.42 o 
   5   5  13      236.15      172.88     23.10 o 
   6   5  13      147.58      251.41     41.07 o 
   7   5  13        5.64       37.51     24.61 o 
   8   5  13      115.87      107.76     34.00 o 
  -8   6  13       35.59       -6.60     41.91 o 
  -7   6  13       48.08       36.09     25.45 o 
  -6   6  13       15.95      -23.08     27.74 o 
  -5   6  13      195.03      172.54     43.67 o 
  -4   6  13      159.92      153.81     32.26 o 
  -3   6  13       80.67       40.92     26.04 o 
  -2   6  13      245.72      225.25     36.93 o 
  -1   6  13      101.56      122.95     30.64 o 
   0   6  13       35.92       35.76     21.35 o 
   1   6  13      345.61      263.63     30.90 o 
   2   6  13       15.37       17.32     11.29 o 
   3   6  13       83.95       60.87     21.96 o 
   4   6  13      192.50      156.68     26.63 o 
   5   6  13        0.95      -11.96     18.43 o 
   6   6  13       65.91       61.67     30.83 o 
   7   6  13      205.34      144.36     37.39 o 
  -7   7  13        7.90      -17.27     24.33 o 
  -6   7  13      219.37      253.24     51.65 o 
  -5   7  13        5.78        6.76     24.64 o 
  -4   7  13       16.86      -16.95     22.59 o 
  -3   7  13      146.29      124.46     31.80 o 
  -2   7  13       24.11       18.26     12.38 o 
  -1   7  13        0.01       13.58     18.14 o 
   0   7  13        0.18       11.99     20.53 o 
   1   7  13        0.01      -17.81     18.55 o 
   2   7  13        4.65      -10.31     19.51 o 
   3   7  13       20.82       37.79     22.08 o 
   4   7  13      207.31      173.23     28.15 o 
   5   7  13       20.68       -3.58     18.72 o 
   6   7  13        2.77       30.02     28.85 o 
  -6   8  13        3.30       21.84     22.22 o 
  -5   8  13      145.81       68.33     54.11 o 
  -4   8  13       53.93       76.86     30.30 o 
  -3   8  13       10.99       31.77     34.93 o 
  -2   8  13      295.69      156.46     35.20 o 
  -1   8  13       68.83       82.87     24.59 o 
   0   8  13      174.10       47.77     29.37 o 
   1   8  13        9.67      -18.49     19.27 o 
   2   8  13      218.34      147.93     26.99 o 
   3   8  13      477.99      320.75     34.66 o 
   4   8  13        0.42       29.52     21.34 o 
  -3   9  13       89.77       34.11     28.75 o 
  -2   9  13        6.55        7.35     26.76 o 
  -1   9  13      229.45      167.68     35.55 o 
   0   9  13       65.46       15.25     21.38 o 
   1   9  13       44.36       -3.64     20.34 o 
   2   9  13       29.59        3.34     20.42 o 
  -9   0  14      846.21     1176.21     88.24 o 
  -8   0  14      121.24      103.56     28.29 o 
  -7   0  14      664.46      717.16     49.83 o 
  -6   0  14      903.06      975.54     56.64 o 
  -5   0  14       36.46        8.07     33.39 o 
  -4   0  14     1446.67     1764.83    110.72 o 
  -3   0  14     1854.80     2020.82     73.22 o 
  -2   0  14       63.63       27.92     23.92 o 
  -1   0  14     1974.64     2156.30    143.67 o 
   0   0  14     1713.32     1898.45     84.55 o 
   1   0  14        3.71       27.80     20.45 o 
   2   0  14     2280.59     2182.34     78.96 o 
   3   0  14     1061.76     1373.92     80.08 o 
   4   0  14       74.40      -46.68     47.96 o 
   5   0  14      982.33      900.04     77.61 o 
   6   0  14      506.49      654.63     61.86 o 
   7   0  14       29.39      -16.41     42.99 o 
   8   0  14      923.56      855.89    105.29 o 
  -9   1  14        6.97       -1.74     18.78 o 
  -8   1  14      686.86      768.08     42.72 o 
  -7   1  14      475.78      561.31     38.14 o 
  -6   1  14       54.00       83.69     21.67 o 
  -5   1  14      792.80      942.87     53.66 o 
  -4   1  14      487.86      571.10     45.28 o 
  -3   1  14      570.72      554.21     37.68 o 
  -2   1  14     1372.86     1537.97     47.49 o 
  -1   1  14      233.78      326.69     24.96 o 
   0   1  14      360.67      315.71     24.81 o 
   1   1  14     1712.67     1855.77     54.29 o 
   2   1  14      320.63      448.20     28.78 o 
   3   1  14      734.65      609.76     38.21 o 
   4   1  14      689.88      709.78     51.17 o 
   5   1  14       62.48      151.98     29.73 o 
   6   1  14      461.90      396.19     40.90 o 
   7   1  14      938.26      957.43     49.81 o 
   8   1  14       32.24       11.42     21.43 o 
  -9   2  14      986.81     1170.92     65.37 o 
  -8   2  14      186.72      270.42     30.07 o 
  -7   2  14      173.23      195.05     33.30 o 
  -6   2  14     1690.24     1898.76    120.87 o 
  -5   2  14      216.86      251.27     33.89 o 
  -4   2  14      677.64      692.65     71.40 o 
  -3   2  14     1445.37     1400.28     71.94 o 
  -2   2  14       39.29       58.36     19.32 o 
  -1   2  14      812.87      755.43     34.31 o 
   0   2  14      572.53      601.82     34.68 o 
   1   2  14        0.58       -8.93     13.92 o 
   2   2  14     2389.71     2151.42     68.26 o 
   3   2  14       47.96       70.66     20.29 o 
   4   2  14      148.58      124.95     22.20 o 
   5   2  14     1149.53     1051.34     58.03 o 
   6   2  14      194.09      244.14     35.01 o 
   7   2  14      667.65      552.63     84.72 o 
   8   2  14      529.78      572.23     41.54 o 
  -9   3  14       23.78       44.14     26.85 o 
  -8   3  14      926.26      981.47     59.09 o 
  -7   3  14      304.25      398.04     42.31 o 
  -6   3  14       23.86       39.56     33.82 o 
  -5   3  14     1547.88     1615.12    110.26 o 
  -4   3  14      657.07      636.72     72.54 o 
  -3   3  14      226.46      173.99     33.77 o 
  -2   3  14      494.58      422.86     31.23 o 
  -1   3  14      363.95      339.38     29.10 o 
   0   3  14      238.80      191.30     24.40 o 
   1   3  14     1054.96     1007.95     44.66 o 
   2   3  14        0.26       16.04     18.22 o 
   3   3  14      417.80      434.17     32.72 o 
   4   3  14     1129.65     1035.62     46.49 o 
   5   3  14        6.82       14.88     26.14 o 
   6   3  14      342.36      374.17     39.45 o 
   7   3  14      783.79      831.23     65.49 o 
  -8   4  14      238.10      279.45     39.67 o 
  -7   4  14      233.14      233.04     35.32 o 
  -6   4  14     1430.78     1548.14    107.88 o 
  -5   4  14      278.45      278.16     53.08 o 
  -4   4  14      551.24      559.58     51.11 o 
  -3   4  14      868.63      826.00     58.87 o 
  -2   4  14        2.69       12.98     24.95 o 
  -1   4  14      577.80      568.30     35.81 o 
   0   4  14      997.64      925.79     42.26 o 
   1   4  14       37.71       29.41     18.23 o 
   2   4  14      603.63      614.32     38.32 o 
   3   4  14      373.08      357.35     31.79 o 
   4   4  14      384.34      381.08     31.23 o 
   5   4  14      744.58      764.57     51.90 o 
   6   4  14      129.02      154.89     30.65 o 
   7   4  14      464.95      469.29     81.59 o 
  -7   5  14      399.24      422.88     44.25 o 
  -6   5  14        3.36       -4.78     34.63 o 
  -5   5  14      836.90      980.77     84.50 o 
  -4   5  14      452.83      505.25     50.54 o 
  -3   5  14      248.15      317.45     42.40 o 
  -2   5  14     1329.21     1477.71     78.68 o 
  -1   5  14      304.81      316.22     28.61 o 
   0   5  14      466.34      503.86     35.41 o 
   1   5  14     1195.72     1393.29     52.72 o 
   2   5  14      227.47      232.47     26.70 o 
   3   5  14      789.06      710.61     39.89 o 
   4   5  14      855.80      890.10     43.27 o 
   5   5  14        1.50        4.25     17.05 o 
   6   5  14      304.70      313.31     36.60 o 
  -6   6  14      873.30      985.55     86.92 o 
  -5   6  14       30.42       42.48     37.38 o 
  -4   6  14      493.78      621.58     56.59 o 
  -3   6  14      799.06      962.38     63.46 o 
  -2   6  14        3.59       10.38     25.16 o 
  -1   6  14      420.02      549.24     43.14 o 
   0   6  14      503.44      621.46     45.17 o 
   1   6  14       17.33       17.13     21.54 o 
   2   6  14      805.80      942.23     51.23 o 
   3   6  14      747.66      819.02     60.47 o 
   4   6  14       70.71      -15.69      8.45 o 
   5   6  14      629.43      510.59     49.66 o 
  -5   7  14      753.89      878.67     84.68 o 
  -4   7  14      316.46      339.94     44.61 o 
  -3   7  14      426.59      497.33     53.43 o 
  -2   7  14      883.73     1038.63     70.98 o 
  -1   7  14      507.27      550.28     54.53 o 
   0   7  14      490.03      524.96     54.52 o 
   1   7  14     1411.43     1313.80    168.78 o 
   2   7  14      225.49      301.51     62.20 o 
   3   7  14      248.72      217.38     31.46 o 
  -7   1  15        1.31       -1.92     18.83 o 
  -6   1  15       13.07       11.86     19.90 o 
  -5   1  15        7.38        7.29     22.34 o 
  -4   1  15       26.24       36.72     31.56 o 
  -3   1  15       18.16       43.57     22.19 o 
  -2   1  15        0.65       -4.28     16.10 o 
  -1   1  15        0.89      -23.20     13.64 o 
   0   1  15        0.98       23.73     15.12 o 
   1   1  15       33.08       23.74     15.94 o 
   2   1  15       16.78       10.06     18.03 o 
   3   1  15       22.14       47.40     20.19 o 
   4   1  15       10.76       15.51     21.82 o 
   5   1  15       45.36       48.39     22.92 o 
   6   1  15       11.40       -2.70     21.34 o 
  -7   2  15       33.73       29.21     25.73 o 
  -6   2  15       17.78       -3.07     31.96 o 
  -5   2  15        1.43      -27.03     30.29 o 
  -4   2  15       57.38       52.39     34.70 o 
  -3   2  15        0.46       -5.73     22.09 o 
  -2   2  15        5.44       15.40     24.68 o 
  -1   2  15        8.03       -0.41     17.04 o 
   0   2  15        0.15      -22.12     16.91 o 
   1   2  15       34.03       48.32     19.61 o 
   2   2  15      254.04      275.05     28.51 o 
   3   2  15        1.93       -6.93     17.72 o 
   4   2  15        3.74       -3.94     22.09 o 
   5   2  15      317.76      318.63     37.62 o 
   6   2  15      285.24      403.41     42.24 o 
  -7   3  15       36.59       20.32     24.48 o 
  -6   3  15        0.33       14.36     33.08 o 
  -5   3  15        1.67      -10.48     28.76 o 
  -4   3  15       44.97       68.71     37.99 o 
  -3   3  15        0.02       -4.07     23.69 o 
  -2   3  15       88.54       64.87     27.28 o 
  -1   3  15        7.22        1.01     17.12 o 
   0   3  15        0.83      -10.16     17.46 o 
   1   3  15      171.58      107.92     22.58 o 
   2   3  15        8.58      -10.31     19.01 o 
   3   3  15        0.56      -12.55     16.75 o 
   4   3  15       47.05       49.31     20.07 o 
   5   3  15       14.66      -50.63     26.92 o 
  -6   4  15       25.37       36.03     37.28 o 
  -5   4  15       71.33      112.51     41.83 o 
  -4   4  15        1.23       25.27     35.51 o 
  -3   4  15       49.97       48.05     26.72 o 
  -2   4  15       32.48       41.95     27.53 o 
  -1   4  15       26.31      -12.64     16.89 o 
   0   4  15        2.59        1.34     18.05 o 
   1   4  15      200.24      274.93     28.82 o 
   2   4  15        2.09        8.49     17.79 o 
   3   4  15        1.47        2.80     17.48 o 
   4   4  15       98.24      121.60     23.39 o 
  -4   5  15      281.63      405.12     65.05 o 
  -3   5  15       53.33      151.71     33.59 o 
  -2   5  15       49.59       33.77     26.86 o 
  -1   5  15      125.36      198.97     36.17 o 
   0   5  15       33.98      136.21     23.54 o 
   1   5  15       14.70        0.82     18.15 o 
   2   5  15       59.50       65.19     21.36 o 
   3   5  15       14.33       -6.35     18.39 o 
  -2   6  15       51.31       50.06     30.23 o 
  -1   6  15       28.54       13.88     27.36 o 
   0   6  15      132.66      177.70     29.92 o 
  -4   0  16     1116.22     1337.95     96.81 o 
  -3   0  16       75.81       95.99     37.81 o 
  -2   0  16      538.82      488.09     62.00 o 
  -1   0  16      467.53      573.48     43.94 o 
   0   0  16        0.32      -11.51     20.53 o 
   1   0  16      153.85      177.75     29.92 o 
   2   0  16     1245.77     1295.78     82.50 o 
  -4   1  16        3.60        2.64     32.63 o 
  -3   1  16      873.23      872.52     76.12 o 
  -2   1  16      139.81      245.56     37.44 o 
  -1   1  16       85.55       50.52     17.54 o 
   0   1  16      359.39      473.46     32.38 o 
   1   1  16      313.67      382.81     26.49 o 
   2   1  16      521.97      471.19     33.74 o 
  -3   2  16        3.36      -20.13     29.43 o 
  -2   2  16      578.90      554.10     72.59 o 
  -1   2  16      571.48      642.30     40.18 o 
   0   2  16       18.62        7.16     21.26 o 
   1   2  16      709.55      826.08     45.47 o 
   2   2  16      320.89      396.96     33.45 o 
  -2   3  16      218.87      333.81     43.94 o 
  -1   3  16       93.29      139.19     34.35 o 
   0   3  16      810.96      996.16     47.02 o 
                                                 
